# Supplementary material for: An evaluation of WHO emergency guidelines for Zika virus disease
Source: J Evid Based Med. 2019 Jun 18;12(3):218–24. doi: 10.1111/jebm.12347 (PMC6771472; doi:10.1111/jebm.12347)
Supplement: Supplementary file 1 — Online Annexure [file JEBM-12-218-s001.xlsx]

## Sheet: Sheet1
Annex 1
Included guidelines
(*) indicates a guideline with discrete recommendations contributing to Table 4.
Group of related guidelines		Title	Date of publication	URL
1		Prevention of potential sexual transmission of Zika virus	2016-02-18	Archived**
		Prevention of potential sexual transmission of Zika virus	2016-06-07	Archived**
	*	Prevention of potential sexual transmission of Zika virus: Interim guidance update	2016-09-06	http://apps.who.int/iris/bitstream/handle/10665/204421/WHO_ZIKV_MOC_16.1_eng.pdf?sequence=1
2		Maintaining a safe and adequate blood supply during Zika virus outbreaks: interim guidance	2016-02-19	https://www.who.int/csr/resources/publications/zika/safe-blood/en/
3		Assessment of infants with microcephaly in the context of Zika virus (need pdf)	2016-03-04	Archived**
		Screening, assessment and management of neonates and infants with complications associate with Zika virus exposure in utero	2016-06-30	Archived**
	*	Screening, assessment and management of neonates and infants with complications associate with Zika virus exposure in utero: Interim guidance	2016-08-30	https://www.who.int/csr/resources/publications/zika/assessment-infants/en/
4		Identification and management of Guillain-Barré syndrome in the context of Zika virus	2016-02-25	Archived**
	*	Assessment and management of Guillain-Barre syndrome in the context of Zika virus: Interim guidance update	2016-08-18	http://apps.who.int/iris/bitstream/handle/10665/204474/WHO_ZIKV_MOC_16.4_eng.pdf?sequence=1
5		Breastfeeding in the context of Zika virus	2016-02-25	Archived**
		Infant feeding in areas of Zika virus transmission (Summary of rapid advice guideline)	2016-06-29	http://apps.who.int/iris/bitstream/handle/10665/204473/WHO_ZIKV_MOC_16.5_eng.pdf?sequence=1
	*	Infant Feeding in Areas of Zika Virus Transmission	2016-03-10	http://apps.who.int/iris/bitstream/handle/10665/208875/9789241549660_eng.pdf?sequence=1
6	*	Risk communication in the context of Zika virus: Interim guidance	2016-03-01	http://apps.who.int/iris/bitstream/handle/10665/204513/WHO_ZIKV_RCCE_16.1_eng.pdf?sequence=1
7		Pregnancy management in the context of Zika virus	2016-03-02	Archived**
	*	Pregnancy management in the context of Zika virus infection: Interim guidance update	2016-05-13	http://apps.who.int/iris/bitstream/handle/10665/204520/WHO_ZIKV_MOC_16.2_eng.pdf?sequence=1
8		Laboratory testing for ZIka virus: Interim guidance	2016-03-23	http://apps.who.int/iris/bitstream/handle/10665/204671/WHO_ZIKV_LAB_16.1_eng.pdf?sequence=1
9		Psychosocial support for pregnant women and for families with microcephaly and other neurological complications in the context of Zika virus: Interim guidance for health-care providers	2016-02-26	http://apps.who.int/iris/bitstream/handle/10665/204492/WHO_ZIKV_MOC_16.6_eng.pdf?sequence=1
10		Monitoring and managing insecticide resistance in Aedes populations: Interim guidance for entomologists	2016-03-08	https://www.who.int/csr/resources/publications/zika/insecticide-resistance/en/
11		Protecting the health and safety of workers in emergency vector control of Aedes mosquitoes: Interim guidance for vector control and health workers	2016-03-10	https://www.who.int/csr/resources/publications/zika/emergency-vector-control/en/
12		Entomological Surveillance for Aedes spp. in the context of Zika virus: Interim guidance for entomologists	2016-03-15	http://apps.who.int/iris/bitstream/handle/10665/204624/WHO_ZIKV_VC_16.2_eng.pdf?sequence=1
13		Surveillance for Zika virus infection, microcephaly and Guillain-Barré syndrome: Interim guidance	2016-04-07	http://apps.who.int/iris/bitstream/handle/10665/204897/WHO_ZIKV_SUR_16.2_eng.pdf?sequence=1
		**Archived documents are no longer publicly available; they are available upon request from the corresponding author.
		URLs accessed 2 February 2019
