# Supplementary material for: An evaluation of WHO emergency guidelines for Zika virus disease
Source: J Evid Based Med. 2019 Jun 18;12(3):218–24. doi: 10.1111/jebm.12347 (PMC6771472; doi:10.1111/jebm.12347)
Supplement: Supplementary file 2 — Supporting Material [file JEBM-12-218-s002.xlsx]

## Sheet: Reviewer 1
	WHO Zika virus guidelines: 2016
				Extractor		Publication information				Domain 1: Scope and purpose						Rev1Dom1	Domain 2: Stakeholder involvement						Rev1Dom2	Domain 3: Rigour of development																Rev1Dom3	Domain 4: Clarity of presentation						Rev1Dom4	Domain 5: Applicability
No	Title (with link to URL)	Document Cluster	Update #	Extractor initials	Extraction Date	IP Category	ISBN	WHO reference no.	Date of publication	1. The overall objective(s) of the guideline is (are) specifically described.		2. The health question(s) covered by the guideline is (are) specifically described.		3. The population (patients, public, etc.) to whom the guideline is meant to apply is specifically described.			4. The guideline development group includes individuals from all relevant professional groups.		5. The views and preferences of the target population (patients, public, etc.) have been sought.		6. The target users of the guideline are clearly defined.			7. Systematic methods were used to search for evidence.		8. The criteria for selecting the evidence are clearly described.		9. The strengths and limitations of the body of evidence are clearly described.		10. The methods for formulating the recommendations are clearly described.		11. The health benefits, side effects, and risks have been considered in formulating the recommendations.		12. There is an explicit link between the recommendations and the supporting evidence.		13. The guideline has been externally reviewed by experts prior to its publication.		14. A procedure for updating the guideline is provided.			15. The recommendations are specific and unambiguous.		16. The different options for management of the condition or health issue are clearly presented.		17. Key recommendations are easily identifiable.			18. The guideline describes facilitators and barriers to its application.
	WHO Zika Web-site	Related documents (updates, summary, adaptations) within a cluster designated by letter	i.e. #1/2			1. Preexisting document 2. Prexisting document update 3. Adapted preexisting document 4. Adapted prexisting document update 5. De novo document 6. De novo document update 7. Adapted de novo document 8. Adapted de novo update document 9. Developed by external organization	1- Y + value 2- NR	1- Y + value 2- NR		Please indicate on a scale of 1 (strongly disagree) to 7 (strongly agree).	Please provide comments.	Please indicate on a scale of 1 (strongly disagree) to 7 (strongly agree).	Please provide comments.	Please indicate on a scale of 1 (strongly disagree) to 7 (strongly agree).	Please provide comments.		Please indicate on a scale of 1 (strongly disagree) to 7 (strongly agree).	Please provide comments.	Please indicate on a scale of 1 (strongly disagree) to 7 (strongly agree).	Please provide comments.	Please indicate on a scale of 1 (strongly disagree) to 7 (strongly agree).	Please provide comments.		Please indicate on a scale of 1 (strongly disagree) to 7 (strongly agree).	Please provide comments.	Please indicate on a scale of 1 (strongly disagree) to 7 (strongly agree).	Please provide comments.	Please indicate on a scale of 1 (strongly disagree) to 7 (strongly agree).	Please provide comments.	Please indicate on a scale of 1 (strongly disagree) to 7 (strongly agree).	Please provide comments.	Please indicate on a scale of 1 (strongly disagree) to 7 (strongly agree).	Please provide comments.	Please indicate on a scale of 1 (strongly disagree) to 7 (strongly agree).	Please provide comments.	Please indicate on a scale of 1 (strongly disagree) to 7 (strongly agree).	Please provide comments.	Please indicate on a scale of 1 (strongly disagree) to 7 (strongly agree).	Please provide comments.		Please indicate on a scale of 1 (strongly disagree) to 7 (strongly agree).	Please provide comments.	Please indicate on a scale of 1 (strongly disagree) to 7 (strongly agree).	Please provide comments.	Please indicate on a scale of 1 (strongly disagree) to 7 (strongly agree).	Please provide comments.		Please indicate on a scale of 1 (strongly disagree) to 7 (strongly agree).	Please provide comments.
1	Prevention of potential sexual transmission of Zika virus	1	#1/3			5	2	1 WHO/ZIKV/MOC/16.1	2016-02-18	6	Clearly states purpose in first paragraph of document but fails to outline expected benefit or outcome.	2	Does not explicitly ask detailed questionsbut based on recommendations questions can be inferred	4	Broadly and clearly defines target audience but fails to specify on matters age and excluded populations. Easy to find.	12	4	Lists names and institutions of individuals but fails to address location, roles and disciplines.	1	NR	7	Outlines end users and how the guideline will be used, "to provide guidance on appropriate sexual practices…"	12	4	States that relevant literature was sourced and the database and key terms used. Fails to report full strategy summary	1	NR	1	NR	2	Brief mention in section 3.2	2	Benefits briefly mentioned	1	NR	1	NR	2	Informal mention of update plan mentione in section 101	14	6	Recommendations are specific and pertain to relevant populations while using qualifying statements; however, scope of recommendations may be inadequate given the poor framing of key questions and specific population being addressed	6	Options are presented in recommendations but are not points of focus in the recommendations	6	Presented clearly in dedicated section but are not summarized in box, bold, or any unique identifying manner	18	1	NR
2	Prevention of potential sexual transmission of Zika virus	1	#2/3			6	2	1 WHO/ZIKV/MOC/16.1 Rev.2	2016-06-07	6	Clearly states purpose in first paragraph of document but fails to outline expected benefit or outcome.	2	Does not explicitly ask detailed questions but based on section 4 recommendations questions can be inferred	4	Broadly and clearly defines target audience but fails to specify on matters of gender, age, and excluded populations. Easy to find.	12	4	Lists names and institutions of individuals but fails to address location, roles and disciplines.	1	NR	7	Outlines end users and how the guideline will be used, "to provide guidance on appropriate sexual practices…"	12	3	States that relevant literature was sourced and the database and key terms used. Fails to report search terms used or full strategy summary	1	NR	1	NR	1	NR	1	NR	2	Some references are provided to recommendations but not in an organized manner	1	NR	2	Stated to be updated as new evidence emerges	12	6	Recommendations are specific and pertain to relevant populations while using qualifying statements; however, scope of recommendations may be inadequate given the poor framing of key questions and specific population being addressed	6	Options are presented in recommendations but are not points of focus in the recommendations	6	Presented clearly in dedicated section but are not summarized in box, bold, or any unique identifying manner	18	1	NR
3	Prevention of potential sexual transmission of Zika virus	1	#3/3			6	2	WHO/ZIKV/MOC/16.1 Rev.3	2016-09-06	6	Clearly states purpose in first paragraph of document but fails to outline expected benefit or outcome.	2	Does not explicitly ask detailed questions but based on section 4 recommendations questions can be inferred	4	Broadly and clearly defines target audience but fails to specify on matters of gender, age, and excluded populations. Easy to find.	12	5	Lists names and institutions of individuals but fails to address roles and disciplines.	1	NR	7	Outlines end users and how the guideline will be used, "to provide guidance on appropriate sexual practices…"	13	5	States that relevant literature was sourced, the database used, key terms, and search terms used. Fails to report full strategy summary	1	NR	1	NR	1	NR	1	NR	2	Some references are provided to recommendations but not in an organized manner	1	NR	2	Stated to be updated as new evidence emerges	14	6	Recommendations are specific and pertain to relevant populations while using qualifying statements; however, scope of recommendations may be inadequate given the poor framing of key questions and specific population being addressed	6	Options are presented in recommendations but are not points of focus in the recommendations	6	Presented clearly in dedicated section but are not summarized in box, bold, or any unique identifying manner	18	1	NR
4	Maintaining a safe and adequate blood supply during Zika virus outbreaks	2	#1/1			5	2	1 WHO/ZIKV/HS/16.1	2016-02-19	3	The guideline fails to explicitly state the purpose but does address the setting in detail so that purpose can be inferred	3	Fails to present a clear scope, purpose, and rationale to frame the recommendations.	5	Can be inferred given the background but is not explicitley stated.	11	3	Lists institutions but fails to address names, location, roles and disciplines.	1	NR	7	Outlines end users and how the guideline will be used, "intended for use by nationa health authoriteis and blood tranfusion services…to provide a generic basis on which guidelines applicable to their own cicumstabces and local context may be developed."	11	1	NR	1	NR	1	NR	1	NR	1	NR	1	NR	2	external review mentioned but lacks details about process	3	Stated to be updated as new evidence emerges	11	7	Recommendations give specific details for how to peform blood tests and identification of relevant population	7	Options are presented where applicable, populations are described as well	6	Presented clearly in dedicated section but are not summarized in box, bold, or any unique identifying manner	20	1	NR
5	Assessment of infants with microcephaly in the context of Zika virus	3	#1/3			5	2	1 WHO/ZIKV/MOC/16.3 Rev.1	2016-03-04	6	Previews health intent but fails to address benefit or outcome. Defines target in section 1.2	3	Narrow (and undefined scope) allow for inference of health question but question is not asked or presented clearly or explicitly	6	Neonates and families in regions affected by Zika virus (section 1.2)	15	1	Guideline development group not mentioned in IP	1	NR	7	Outlines end users and how the guideline will be used	9	1	NR	1	NR	1	NR	1	Only mentioned individuals that participated in guidance development methods and fails to address the process	1	NR	1	NR	1	NR	5	Update planned with date of current document becoming outdated reported. While no methodology explicitly reported departments are designated for the responsibility of updating.	12	7	Clear statement of action, purpose (assesment), population, and qualifying statements	1	NR (applicable to assesment?)	7	Presented in distinc section together	15	1	NR
6	Screening, assessment and management of neonates and infants with complications associate with Zika virus exposure in utero	3	#2/3			6	2	1 WHO/ZIKV/MOC/16.3 Rev.2	2016-06-30	6	Clearly previews health intent and target populations. Fails to add outcomes	4	Provides scope, context, target population, interventions but lacks clarity of presentation in introduction, while the recommendations are clear and the health questions can be understood retroactivley they are not clear as health questions.	5	Stated briefly in introduction and then subsequent sections are framed with mention of age and development.	15	4	Lists names, locations, and institutions of individuals but fails to address roles and disciplines.	1	NR	7	Outlines end users and how the guideline will be used	12	7	Database, search terms, and strategy all addressed	5	Target population charecteristics, outcomes, and language addressed but comparisons context and study design not directly addressed. Additionally exclusion criteria not addressed and reasoning for methods needs expansion.	1	NR	7	Detailed process on pg 11 of finalization of recommendations addresses decision-making process, peer-review group, and GDG involvement	1	NR	4	Evidence tied to each recommendation is not explicitly mentioned but is sometimes excluded, no evidence summaries or tables in results, there is description of how GDG used evidence	3	An external review group was mentioned; however, details of memebers and description of the information gathering process was not reported on. There was no summary of outcomes and information nor details regarding methods. Purpose was reported.	5	Update planned with date of current document becoming outdated reported. While no methodology explicitly reported departments are designated for the responsibility of updating.	33	7	Recommendations give specific details for screening, assessing, and managing neonates and infants depending on condition and setting	7	Options are presented where applicable, populations are described as well	7	Presented in distinct boxes	21	4	Operataional considerations address obstacles, specifically those that may arise in resource limited settings.
7	Screening, assessment and management of neonates and infants with complications associate with Zika virus exposure in utero	3	#3/3			6		WHO/ZIKV/MOC/16.3/Rev3	2016-08-30	7	Clearly previews health intent and target populations. Adds both outcomes and states clearly its own limitations	5	Provides scope, context, target population, interventions but lacks clarity of presentation in introduction, while the recommendations are clear and the health questions can be understood retroactivley they are not clear as health questions. Section 2 specifically outlines complications that are addressed later in the document.	5	Stated briefly in introduction and then subsequent sections are framed with mention of age and development.	17	4	Lists names, locations, and institutions of individuals but fails to address roles and disciplines.	1	NR	7	Outlines end users and how the guideline will be used	12	7	Database, search terms, and strategy all addressed	5	Target population charecteristics, outcomes, and language addressed but comparisons context and study design not directly addressed. Additionally exclusion criteria not addressed and reasoning for methods needs expansion.	1	NR	7	Detailed process on pg 11 of finalization of recommendations addresses decision-making process, peer-review group, and GDG involvement	6	Described following each recommendations in remarks and optional considerations sections. Addresses cost, health risks and benefits depending on relevence. Could address each of the three paramaters per recommendation.	4	Evidence tied to each recommendation is not explicitly mentioned but is sometimes excluded, no evidence summaries or tables in results, there is description of how GDG used evidence	3	An external review group was mentioned; however, details of memebers and description of the information gathering process was not reported on. There was no summary of outcomes and information nor details regarding methods. Purpose was reported.	3	Mentions a broad plan to determine the need for future updates	36	7	Recommendations give specific details for screening, assessing, and managing neonates and infants depending on condition and setting	7	Options are presented where applicable, populations are described as well	7	Presented in distinct boxes	21	4	Operataional considerations address obstacles, specifically those that may arise in resource limited settings.
8	Identification and management of Guillain-Barré syndrome in the context of Zika virus	4	#1/2			5	2	1 WHO/ZIKV/MOC/16.4	2016-02-25	6	Previews health intent but fails to address benefit or outcome. Defines target in section 1.2	4	Outlines the target population, and settings/context are addressed; however the specifics regarding intervention/exposure, comparisons, and outcomes are not addressed and do not intuitivley lead to a logical conclusion as represented by the recommendations	2	Only mentions clinical condition	12	1	NR	1	NR	5	Identifies end users but fails to describe how guideline may be used.	7	1	NR	1	NR	1	NR	1	Only mentioned individuals that participated in guidance development methods and fails to address the process	1	NR	1	NR	1	NR	5	Update planned with date of current document becoming outdated reported. While no methodology explicitly reported departments are designated for the responsibility of updating.	12	7	Clear statement of action, purpose (identification and management), population, and qualifying statements	1	NR	7	Presented in distinc section together	15	1	NR
9	Identification and management of Guillain-Barre syndrome in the context of Zika virus	4	#2/2			6	2	WHO/ZIKV/MOC/16.4 Rev.1	2016-08-18	6	Previews health intent but fails to address benefit or outcome. Defines target in section 1.2	4	Outlines the target population, and settings/context are addressed; however the specifics regarding intervention/exposure, comparisons, and outcomes are not addressed and do not intuitivley lead to a logical conclusion as represented by the recommendations	2	Only mentions clinical condition	12	3	Group member disciplines mentioned but needs elaboration and need for these disciplines needs expansion	1	NR	7	Identifies end users and give details for activities	11	7	Described in section 5.1.1	7	Criteria described in section 5.1.1	1	NR	7	Section 5.1.3	3	Described in each section after the recommendations section but not in formal manner.	2	Some references are provided to recommendations but not in an organized manner	1	NR	1	NR	29	7	Clear statement of action, purpose (identification and management), population, and qualifying statements	3	integrated into recommendations	7	Presented in distinc section together	17	3	Addresses gaps in knowledge and need for further work
10	Breastfeeding in the context of Zika virus	5	#1/3			5	2	1 WHO/ZIKV/MOC/16.5	2016-02-25	6	Fails to address health benefit and outcome but is specific for target and context	5	Questions addressed but difficult to find in section labeled rationale. One could intiate guidelines based on this topic.	1	NR	12	1	NR	1	NR	5	Identifies end users but fails to describe how guideline may be used.	7	1	NR	1	NR	2	Brief mention of discussions of members of experts that developed guideline highlighting research gaps.	1	Only mentioned groups that participated in guidance development methods and fails to address the process or specific members of said groups	4	Report of both benefits and harms addressed but limited mention of supporting data. See section 2.2 rationale.	1	NR	3	external review and individuals/organizations mentioned but lacks details about process, outcomes, and methods.	5	Update planned with date of current document becoming outdated reported. While no methodology explicitly reported departments are designated for the responsibility of updating. Call for a systematic review of evidence with date mentioned as well.	18	6	Clear statement of recommended action; ID of purpose and intent (some of which is found in the separate "rationale" section. Relevant population presented. Caveats not mentioned.	1	NR	7	Presented in distinc section together	14	4	Gaps in research are addressed as well as a call for support for implementing specific recommendations.
11	Infant feeding in areas of Zika virus transmission (Summary of rapid advice guideline)	5	#2/3			6	2	1 WHO/ZIKV/MOC/16.6	2016-06-29	3	Relies on self-identification as an update of a previous document and very briefly mentions intent, benefit, outcome, and target. Objective must be inferred before arriving at the recommendations section.	3	Must be inferred from recommendation, not presented in introduction	7	"Infants born to mothers with suspected, probabl or confirmed Zika virus infection, or who reside in or have travelled to areas of ongoing Zika virus transmission"	13	6	GDG mentioned; names and details of members mentioned; however there was no description of each member's unique role.	1	NR	7	Mentions target end users and describes implementation	14	5	Systematic review dsicussed in detail but no mention on time periods, search terms, and thus no full search strategy included.	5	No list of criteria but detailed section of summary of evidence allows inference of criteria selection	1	NR	2	Reference to prior full version of IP	7	Report of both benefits and harms addressed. Mainly addressed in rationale section.	7	Covered in summary of availabe evidence and linked to key evidence	1	NR	6	Update planned with specified date. Method mentioned but could be more robust as it only references following procedure in WHO Handbook for Guideline Development	34	7	Clear presentation	1	NR	7	Presented in distinc section together	15	5	mentioned briefly in section 2.3, No mention of how guidelines ID'ed barriers and facilitatorsnor mention of how information influenced the guidline development process
12	Infant Feeding in Areas of Zika Virus Transmission	5	#3/3			6	1; 978 92 4 154966 0	2	2016-06-29	7	Clearly presents a purpose with intended outcomes, targets and intent	7	Health questions can be inferred from introduction.	7	General public and mothers as informed by a number of organizations.	21	6	GDG mentioned; names and details of members mentioned; however there was no description of each member's unique role.	2	Calls for further contextualization regarding target population preference (Pg. 9)	7	Mentions target end users and describes implementation	15	5	Systematic review dsicussed in detail but no mention on time periods, search terms, and thus no full search strategy included.	5	No list of criteria but detailed section of summary of evidence allows inference of criteria selection	3	There is a call for further research, quality of evidence was described as low	7	Description of development process, outcomes, and process covered on pg 11	7	Report of both benefits and harms addressed. Mainly addressed in rationale section.	7	Covered in summary of availabe evidence and linked to key evidence	3	External review group members identified, but no mention of methods, outcomes, information gathering, purpose, or intent.	6	Update planned with specified date. Method mentioned but could be more robust as it only references following procedure in WHO Handbook for Guideline Development	43	7	Clear presentation	1	NR	7	Presented in distinc section together	15	6	No mention of how guidelines ID'ed barriers and facilitatorsnor mention of how information influenced the guidline development process
13	Risk communication in the context of Zika virus	6	#1/1			5	2	WHO/ZIKV/RCCE/16.1	2016-03-01	5	Covers intent and benefit but fails to address targets	4	Health questions can be inferred from recommendations but broad scope leads to uncertainty.	2	Limited mention, some specificity regarding pregnant women	11	2	Mentioned briefly, section 3.2	1	NR	5	Identifies end users but fails to describe how guideline may be used.	8	2	Mention of link and similar previous activities that informed guidance development methods	1	NR	1	NR	2	Mention to previous IP methods	1	NR	1	NR	3	external review mentioned with institutions but lacks details about process	2	Update plan mentioned without any specifics	13	5	Fails to identify relevant population in most cases, without caveats	1	NR	3	Different headings for different sections make recommendations hard to follow	9	1	NR
14	Pregnancy management in the context of Zika virus	7	#1/2			5	2	WHO/ZIKV/MOC/16.2	2016-03-02	7	Clear description of purpose and intent, explicit mention of health outcomes, and mention of scope that providestarget population	6	Can be inferred from objectives section	7	Mentions target population, gender, and age as well as potential clinical condition	20	1	NR	1	NR	6	Individuals mentioned as well as the what the guideline may be used for, could benefit from more details regarding methods	8	1	NR	1	NR	1	NR	2	Brief "The guideline development process consisted of: identification of priority questions; rapid literature search and retrieval of evidence; assessment and synthesis of available evidence; and agreement on recommendations."	1	NR, only recommends actions, fails to address outcomes	1	NR	1	NR	1	NR	9	7	Addresses intent and purpose clearly("searching for early appearance of subtle signs…is likely to facilitate early diagnosis and appropriate care") with mention of relevant population	4	Some mention as in section 2.4	2	Different headings for different sections make recommendations hard to follow	13	1	NR
15	Pregnancy management in the context of Zika virus infection	7	#2/2			6	2	WHO/ZIKV/MOC/16.2 Rev.1	2016-05-13	7	Clear description of purpose and intent, explicit mention of health outcomes, and mention of scope that providestarget population	6	Can be inferred from objectives section	7	Mentions target population, gender, and age as well as potential clinical condition	20	5	Fails to mention roles	2	Mentions perception of women as a research priority	6	Individuals mentioned as well as the what the guideline may be used for, could benefit from more details regarding methods	13	6	Search terms and time periods absent but extensivedetail regarding review for each section (see boxes)	6	detail in boxes	3	Some mention of lack of evidence in boxes, though it was explicitly mentioned that "no formal grading of the quality of evidence was performed", addresses knowledge gaps in section 4	3	Section 2.2, does not address enough specifics, fails to address how the process influenced the recommendations, and the outcomes of the recommendation development process.	4	Mentioned for some relevant recommendations, such as in section 3.3.3	7	Each recommendation is linked to evidence in the boxes	3	Review mentioned with names and descriptions of reviewers, but purpose, methods, process, etc. not addressed.	5	Update planned with date of current document becoming outdated reported. While no methodology explicitly reported departments are designated for the responsibility of updating.	37	7	Clear and conscise	3	Brief description of options where relevant, needs expansion	4	Unclear sometimes given presence of boxes	14	1	NR
16	Laboratory testing for ZIka virus	8	#1/2			5	2	WHO/ZIKV/LAB/16.1	2016-03-23	3	Brief mention of what IP provides, no description of health outcomes or target population	4	Can only be inferred from reading the recommendations	4	Mentions target population but does not give specifics regarding age. Need expansion	11	1	NR	1	NR	5	Identifies end users but fails to describe how guideline may be used.	7	1	NR	1	NR	1	NR	1	NR	1	NR	1	NR	1	NR	2	Needs more details "This document will be reviewd and updated as additional information becomes available"	9	7	Addresses intent and purpose clearly with mention of relevant population	7	Addresses different lab testing methods and availability of such methods	7	Compose section 2	21	5	Needs further detail but does address cost and lab test availability
17	Psychosocial support for pregnant women and for families with microcephaly and other neurological complications in the context of Zika virus	9	#1/1			5	2	WHO/ZIKV/MOC/16.6	2016-02-26	7	Introduction provides purpose, target population, and intent	7	Addresses question by describing importance of care	7	"-Pregnant women with suspected or confirmed Zika virus infection - Pregnant women who know they carry a child with suspected microcephaly - Caregivers and families of an infant with microcephaly"	21	1	NR	1	NR	5	Identifies end users but fails to describe how guideline may be used.	7	1	NR	1	NR	1	NR	1	NR	1	NR	1	NR	2	Review mentioned with names of reviewers, but purpose, methods, process, etc. not addressed.	1	NR	9	7	Addresses intent and purpose clearly with mention of relevant population	7	Within assumed scope of document a range of options are presented.	7	Presented with visually clear headings	21	6	Depending on the recommendations certain barriers and facilitators are mentioned, many of the facilitators and barriers depend on the specific psychosocial support recommendation
18	Monitoring and managing insecticide resistance in Aedes populations	10	#1/1			5	2	WHO/ZIKV/VC/16.1	2016-03-08	7	Introduction provides purpose, target population, and intent	7	Addresses question by describing importance of surveillance and methods of carrying out	7	"This document is for qualified entomologists at national and sub-national level who are responsible for evaluating the susceptibility status of local Aedes populations. "	21	1	GDG not mentioned	1	Not included	7	Described in introduction	9	1	not mentioned	1	NR	1	NR	1	NR	1	NR	1	NR	1	NR	1	NR	8	7	Provides clear detail for entomologists regarding process	7	Provides alternatives within scope of document	7	Presented with visually clear headings	21	1	NR
19	Protecting the health and safety of workers in emergency vector control of Aedes mosquitoes	11	#1/1			5	2	WHO/ZIKV/VC/16.3	2016-03-10	7	Introduction provides purpose, target population, and intent	7	Addresses question by describing importance of surveillance and methods of carrying out	7	"It is intended to be used by vector control managers and operators, public health workers, medical professionals, district health officers and ministries of health. "	21	1	GDG not mentioned	1	Not included	7	Described in introduction	9	1	not mentioned	1	NR	1	NR	1	NR	1	NR	1	NR	1	NR	1	NR	8	7	Provides clear detail for entomologists regarding process	1	na	7	Presented with visually clear headings	15	1	NR
20	Entomological Surveillance for Aedes spp.	12	#1/1			5	2	WHO/ZIKV/VC/16.2	2016-03-15	7	Introduction provides purpose, target population, and intent	7	Addresses question by describing importance of surveillance and methods of carrying out	7	". It is intended for qualified entomologists at national and sub-national level who are responsible for the surveillance of local Aedes populations. "	21	1	GDG not mentioned	1	Not included	7	Described in introduction	9	1	not mentioned	1	NR	1	NR	1	NR	1	NR	1	NR	1	NR	1	NR	8	7	Provides clear detail for entomologists regarding process	7	Provides alternatives within scope of document	7	Presented with visually clear headings	21	1	NR
21	Surveillance for Zika virus infection, microcephaly and Guillan-Barre syndrome	13	#1/1			5	2	1 WHO/ZIKV/SUR/16.2 Rev.1	2016-04-07	6	Fails to address health benefit and outcome but is specific for target and context	3	Presents context and intervention but does not explicitly ID population, provides no comparisons and does not address an end outcome	3	Provides 4 different contexts but does not go into detail about patients	12	3	Does mention GDG but not individual members (thus no membe details addressed)	1	NR	5	Identifies end users but fails to describe how guideline may be used.	9	1	NR	1	NR	1	NR	1	Only mentioned groups that participated in guidance development methods and fails to address the process or specific members of said groups	1	NR	1	NR	3	external review and individuals/organizations mentioned but lacks details about process, outcomes, and methods.	1	NR	10	6	Population addressed for some recommendations, statements of recomennded actions are presentsed, identification of purpose is clear, qualifying statemnts are presented	1	NR	3	Recommendations are not explcitly marked and must be inferred and are presented near reporting requirements. Distinction between the two is difficult.	10	1	NR
[truncated: 16 more columns]

## Sheet: Reviewer 2
	WHO Zika virus guidelines: 2016
				Extractor		Publication information				Domain 1: Scope and purpose						Rev2Dom1	Domain 2: Stakeholder involvement						Rev2Dom2	Domain 3: Rigour of development																Rev2Dom3	Domain 4: Clarity of presentation						Rev2Dom4	Domain 5: Applicability
	Title (with link to URL)	Document Cluster	Update #	Extractor initials	Extraction Date	IP Category	ISBN	WHO reference no.	Date of publication	1. The overall objective(s) of the guideline is (are) specifically described.		2. The health question(s) covered by the guideline is (are) specifically described.		3. The population (patients, public, etc.) to whom the guideline is meant to apply is specifically described.			4. The guideline development group includes individuals from all relevant professional groups.		5. The views and preferences of the target population (patients, public, etc.) have been sought.		6. The target users of the guideline are clearly defined.			7. Systematic methods were used to search for evidence.		8. The criteria for selecting the evidence are clearly described.		9. The strengths and limitations of the body of evidence are clearly described.		10. The methods for formulating the recommendations are clearly described.		11. The health benefits, side effects, and risks have been considered in formulating the recommendations.		12. There is an explicit link between the recommendations and the supporting evidence.		13. The guideline has been externally reviewed by experts prior to its publication.		14. A procedure for updating the guideline is provided.			15. The recommendations are specific and unambiguous.		16. The different options for management of the condition or health issue are clearly presented.		17. Key recommendations are easily identifiable.			18. The guideline describes facilitators and barriers to its application.
	WHO Zika Web-site	Related documents (updates, summary, adaptations) within a cluster designated by letter	i.e. #1/2			1. Preexisting document 2. Prexisting document update 3. Adapted preexisting document 4. Adapted prexisting document update 5. De novo document 6. De novo document update 7. Adapted de novo document 8. Adapted de novo update document 9. Developed by external organization	1- Y + value 2- NR	1- Y + value 2- NR		Please indicate on a scale of 1 (strongly disagree) to 7 (strongly agree).	Please provide comments.	Please indicate on a scale of 1 (strongly disagree) to 7 (strongly agree).	Please provide comments.	Please indicate on a scale of 1 (strongly disagree) to 7 (strongly agree).	Please provide comments.		Please indicate on a scale of 1 (strongly disagree) to 7 (strongly agree).	Please provide comments.	Please indicate on a scale of 1 (strongly disagree) to 7 (strongly agree).	Please provide comments.	Please indicate on a scale of 1 (strongly disagree) to 7 (strongly agree).	Please provide comments.		Please indicate on a scale of 1 (strongly disagree) to 7 (strongly agree).	Please provide comments.	Please indicate on a scale of 1 (strongly disagree) to 7 (strongly agree).	Please provide comments.	Please indicate on a scale of 1 (strongly disagree) to 7 (strongly agree).	Please provide comments.	Please indicate on a scale of 1 (strongly disagree) to 7 (strongly agree).	Please provide comments.	Please indicate on a scale of 1 (strongly disagree) to 7 (strongly agree).	Please provide comments.	Please indicate on a scale of 1 (strongly disagree) to 7 (strongly agree).	Please provide comments.	Please indicate on a scale of 1 (strongly disagree) to 7 (strongly agree).	Please provide comments.	Please indicate on a scale of 1 (strongly disagree) to 7 (strongly agree).	Please provide comments.		Please indicate on a scale of 1 (strongly disagree) to 7 (strongly agree).	Please provide comments.	Please indicate on a scale of 1 (strongly disagree) to 7 (strongly agree).	Please provide comments.	Please indicate on a scale of 1 (strongly disagree) to 7 (strongly agree).	Please provide comments.		Please indicate on a scale of 1 (strongly disagree) to 7 (strongly agree).	Please provide comments.
	Prevention of potential sexual transmission of Zika virus	1	#1/3		Dec 16, 2016	5	2	1 WHO/ZIKV/MOC/16.1	2016-02-18	6	"This guidance has been developed to provide advice on the prevention of potential sexual transmission of Zika virus."	1		1		8	6	"This document has been developed by a guideline development group composed of WHO staff from the Department of Reproductive Health and Research, WHO Geneva (Ian Askew, Nathalie Broutet, Bela Ganatra, Metin Gulmezoglu, Ronnie Johnson, Rajat Khosla and James Kiarie,), and the Department of Communicable Diseases and Health Analysis, WHO Regional Office for the Americas (Sylvain Aldighieri, Maeve Br…	1		7	"This document is intended to inform the general public, and to be used by health care workers and policy makers…"	14	1	"This document was developed based on a review of relevant literature and guideline development group discussion and consensus. Relevant literature was sourced from MEDLINE using the following search terms: flavivirus; sexual transmission; transmission; and Zika. The guideline development group met face-to-face and via teleconferences from 5–9 February 2016 and reached consensus on the recommenda…	1	No info available	1	Only info is: "The current evidence base on Zika virus remains extremely limited."	7	"This document was developed based on a review of relevant literature and guideline development group discussion and consensus. Relevant literature was sourced from MEDLINE using the following search terms: flavivirus; sexual transmission; transmission; and Zika. The guideline development group met face-to-face and via teleconferences from 5–9 February 2016 and reached consensus on the recommenda…	1		2	"Based on precautionary principles, WHO recommends that…"; "3 Based on estimates of: one week for virus incubation; one week of clinical symptoms (if any); and two weeks for Zika virus to remain in semen after a clinical episode (based on evidence from Musso et al.)"	1		2	"This guidance will be reviewed and the recommendations updated as new evidence emerges." "The Department of Reproductive Health and Research at WHO Geneva will be responsible for reviewing this guideline at that time in light of new and available evidence, and updating it as appropriate."	16	7		7		7		21	1
	Prevention of potential sexual transmission of Zika virus	1	#2/3		Dec 16, 2016	6	2	1 WHO/ZIKV/MOC/16.1 Rev.2	2016-06-07	6	"to provide advice on the prevention of sexual transmission of Zika virus."	1		1		8	7	"by a guideline development group composed of staff from the Departments of Reproductive Health and Research; and Pandemic and Epidemic Diseases, WHO Geneva (Ian Askew, Nathalie Broutet, Pierre Formenty, Bela Ganatra, Sami Gottlieb, Metin Gulmezoglu, Ronnie Johnson, Edna Kara, Rajat Khosla, James Kiarie, Qiu Yi Khut, William Perea Caro, Melanie Taylor; Teodora Wi), and the Department of Communica…	1		7	"This document is intended to inform the general public, and to be used by health care workers and policy makers"	15	1	"This document was developed based on a review of relevant literature and guideline development group discussion and consensus. Relevant literature was sourced from MEDLINE using the following search terms: flavivirus; sexual transmission; transmission; and Zika. The guideline development group reached consensus on the recommendations through group discussion."	1	No info available	1	Only info is: "The current evidence base on Zika virus remains limited."	7	"This document was developed based on a review of relevant literature and guideline development group discussion and consensus. Relevant literature was sourced from MEDLINE using the following search terms: flavivirus; sexual transmission; transmission; and Zika. The guideline development group reached consensus on the recommendations through group discussion."	1		2	"c As the exact incubation period for Zika virus is still unknown, this period is based on the estimated upper limit of the incubation period of 14 days for related flaviviruses. 31 To this period, three times the longest published period of viremia after symptom onset (11 days)32 has been added, and additional time allowed for variability in individuals’ immune systems. This was also the approac…	1		2	"This guidance will be reviewed and the recommendations updated as new evidence emerges."; "Unless important changes are urged by new evidence, these recommendations will remain valid until November 2016 if no new data become available before this date. The Department of Reproductive Health and Research at WHO Geneva will be responsible for reviewing this guideline at that time in light of new an…	16	7		7		7		21	1
	Prevention of potential sexual transmission of Zika virus	1	#3/3		Dec 16, 2016	6	2	WHO/ZIKV/MOC/16.1 Rev.3	2016-09-06	6	"to provide advice on the prevention of sexual transmission of Zika virus."	1		1		8	7	"... a guideline development group composed of staff from the Departments of Reproductive Health and Research and Pandemic and Epidemic Diseases, WHO Geneva (Ian Askew, Nathalie Broutet, Edna Kara, Pierre Formenty, Bela Ganatra, Sami Gottlieb, Metin Gulmezoglu, Ronnie Johnson, Rajat Khosla, James Kiarie, Qiu Yi Khut, William Perea Caro, Melanie Taylor, Teodora Wi); the Department of Communicable …	1		7	"This document is intended to inform the general public, and to be used by health care workers and policy makers"	15	1	"This document was developed based on a review of relevant literature and guideline development group discussion and consensus. Relevant literature was sourced from MEDLINE using the following search terms: flavivirus; sexual transmission; transmission; and Zika. The guideline development group reached consensus on the recommendations through group discussion."	1	No info available	1	Only info is: "The current evidence on persistence of Zika virus in semen, its infectiousness and impact on sexual transmission remains limited."	7	"This document was developed based on a review of relevant literature and guideline development group discussion and consensus. Relevant literature was sourced from MEDLINE using the following search terms: flavivirus; sexual transmission; transmission; and Zika. The guideline development group reached consensus on the recommendations through group discussion."	1		2	"c The recommendation on adoption of safer sex practices or considering abstinence for 6 months is a conservative measure. Although documented cases have shown persistence of ZIKV RNA in semen longer than the 62 days (and up to 188 days) adopted for the calculation of 6 months (3 times 62 days), we are maintaining the recommendation given 1) that sexual transmission of ZIKV has not been reported …	1		2	"This guidance will be reviewed and the recommendations updated as new evidence emerges."; "Unless important changes are urged by new evidence, these recommendations will remain valid until November 2016 if no new data become available before this date. The Department of Reproductive Health and Research at WHO Geneva will be responsible for reviewing this guideline at that time in light of new an…	16	7		7		7		21	1
	Maintaining a safe and adequate blood supply during Zika virus outbreaks	2	#1/1		Dec 16, 2016	5	2	1 WHO/ZIKV/HS/16.1	2016-02-19	3	"This guidance is intended for use by national health authorities and blood transfusion services, to provide a generic basis on which guidelines applicable to their own circumstances and local context may be developed."	1	Only in subtitles: "2.1 Ensuring blood supply through reinforcing blood collection in non-affected areas"; "2.2 Measures to reduce risk to blood supply in areas with active transmission"; "2.3 Selecting an appropriate risk-reduction strategy"; "Measures for blood transfusion services in countries without active Zika virus transmission"	1		5	6	"This interim guidance has been jointly developed by the WHO Departments of Service Delivery and Safety (SDS) and Essential Medicines and Health Products (EMP) Geneva and the WHO AMRO Medicines and Health Technologies, Health Systems and Services (MT/HSS)."	1		7	"This guidance is intended for use by national health authorities and blood transfusion services"	14	1	"recommendations are drawn from best practice during"	1	No info available	1	Only info is: "There is currently limited available evidence on Zika virus biology, incubation period, viraemic period of infection, and causal link with potential severe complications. The evidence on the effectiveness of measures to ensure blood safety and supply during Zika virus outbreaks is limited"	3	"Drafts of this interim guidance were developed by WHO and circulated for feedback to external experts with recognized expertise and interest in the field, including members of the Blood Regulatory Network (BRN), Ibero- American collaborative group of transfusional medicine (G-CIAMT) and Ministries of Health/National Blood Programmes in affected countries... recommendations are drawn from best pr…	1		1		7	"Drafts of this interim guidance were developed by WHO and circulated for feedback to external experts with recognized expertise and interest in the field, including members of the Blood Regulatory Network (BRN), Ibero- American collaborative group of transfusional medicine (G-CIAMT) and Ministries of Health/National Blood Programmes in affected countries."	2	Only info is: "These guidelines will be regularly reviewed and updated as new information becomes available."; "The Department of Service Delivery and Safety at WHO headquarters in Geneva will be responsible for reviewing this guideline at that time, and updating it as appropriate to reflect the evolving knowledge base and development and availability of new technologies."	17	7		7		3		17	2	We only have info such as "In some countries the existing donor deferral policy may already involve temporary deferral of donors who have travelled to countries with mosquito-borne pathogens associated with a transfusion-transmission risk, such as dengue virus or malaria parasites. Thus donors returning from many countries currently affected by Zika virus transmission will already be deferred by …
	Assessment of infants with microcephaly in the context of Zika virus	3	#1/3		Dec 16, 2016	5	2	1 WHO/ZIKV/MOC/16.3 Rev.1	2016-03-04	6	"This document aims to provide interim guidance on standard measurement of head circumference, growth reference standards, clinical assessment and investigations required to establish a diagnosis of microcephaly and if any neurological abnormalities are associated."	7	"This document aims to provide interim guidance on standard measurement of head circumference, growth reference standards, clinical assessment and investigations required to establish a diagnosis of microcephaly and if any neurological abnormalities are associated."	1		14	7	"The following individuals contributed to the development of this interim guidance: Professor Satinder Aneja (Director, Division of Pediatric Neurology, Lady Hardinge Medical College, New Delhi, India); Professor Helen Cross (Clinical Neurosciences, Institute of Child Health, London, United Kingdom); Dr Angelina Kakooza (Paediatric Neurologist, Department of Paediatrics & Child Health, Makerere U…	1		7	"The primary audience for this guidance are health professionals directly providing care to neonates and their families including paediatricians, general practitioners, midwives, and nurses. This guidance will also be useful to those responsible for developing national and local health protocols and policies, as well as managers of maternal, newborn and child health programmes and policy-makers i…	15	1		1		1		3	"A conference call was convened by the WHO Geneva Department of Maternal, Newborn, Child and Adolescent Health and the Department of Mental Health and Substance Abuse on 3 February 2016. Notes for the record were documented. Based on these, an interim guidance statement was prepared. The notes for the record and draft interim guidance were circulated to the experts and WHO regional office staff. …	1		1		1		2	"The Departments of Maternal, Newborn, Child and Adolescent Health and Mental Health and Substance Abuse at WHO Geneva will be responsible for reviewing this guidance at that time or before, and updating it as appropriate."	11	7		7		7		21	1
	Screening, assessment and management of neonates and infants with complications associate with Zika virus exposure in utero	3	#2/3		Dec 17, 2016	6	2	1 WHO/ZIKV/MOC/16.3 Rev.2	2016-06-30	7	"The aim of this document is to provide guidance on the screening, clinical assessment, neuroimaging and laboratory investigations of neonates and infants born to women residing in areas of Zika virus transmission."	7	"Recommendations are provided regarding the management and follow-up of neonates and infants with, or at risk of, ‘congenital Zika virus syndrome’. The syndrome represents the spectrum of congenital abnormalities (see 2.1 and 2.2) that have been reported to date in association with fetuses exposed to Zika virus in utero. This update also includes narrative summaries of recent evidence underpinnin…	7	"This guidance is relevant to all neonates born to women residing in areas of active Zika virus transmission, particularly those women with suspected or confirmed Zika virus infection during pregnancy."	21	7	"A guideline development group (GDG) was established that provided clinical experience or technical expertise in the areas of microcephaly, paediatric neurology, paediatric neuro-imaging, neonatology and epidemiology/ surveillance of birth defects, including experts from affected countries. Participants were identified based on searches of the published literature, as known experts in the field/f…	4	"A decision-making framework was presented to guide the discussions. It included considerations such as ... likely values and preferences of health workers and communities related to the recommended interventions in different settings;"	7	"The primary audience for this guidance is health professionals directly providing care to neonates and their families including paediatricians, general practitioners, midwives and nurses. This guidance is also intended to be used by those responsible for developing national and local health protocols and policies, as well as managers of maternal, newborn and child health programmes and policy-ma…	18	7	"A systematic search of evidence was undertaken between February and March 2016 with search terms reflecting the scope of the guidelines (see below). No time or language limits were implemented."	6	"articles that focused on single etiology or mechanisms causing microcephaly were also excluded,""; ""139 articles considered directly relevant, reporting outcomes among children with microcephaly with a focus on neurodevelopmental outcomes or being associated with congenital infections. An additional 83 articles focused on neuroimaging findings."	1		7	"Draft recommendations were prepared by a WHO secretariat. A chairperson with expertise in managing group processes and interpreting evidence was nominated at the opening of the consultation and the nomination approved by the GDG. The GDG were asked to consider the draft recommendations in light of the evidence presented. A decision-making framework was presented to guide the discussions. It incl…	5	"A decision-making framework was presented to guide the discussions. It included considerations such as (i) the desirable and undesirable effects of these recommendations"	7		7	"The draft recommendations were shared with an external peer-review group to ensure…"	7	"Literature will be reviewed routinely to determine whether updates need to be made to the guideline, specifically with regards to the spectrum of disease. The Departments of Maternal, Newborn, Child and Adolescent Health and Mental Health and Substance Abuse at WHO Geneva will be responsible for reviewing this guidance at that time, and updating it as appropriate. WHO welcomes queries and sugges…	47	7		7		6		20	6	In remarks and operational considerations
	Screening, assessment and management of neonates and infants with complications associate with Zika virus exposure in utero	3	#3/3		Dec 18, 2016	6		WHO/ZIKV/MOC/16.3/Rev3	2016-08-30	7	"The aim of this document is to provide guidance on the screening, clinical assessment, neuroimaging and laboratory investigations of neonates and infants born to women residing in areas of Zika virus transmission."	7	"Recommendations are provided regarding the management and follow-up of neonates and infants known or suspected to have had Zika virus exposure in utero. A range of congenital abnormalities (not limited to microcephaly) has been reported (see 2.1 and 2.2) in association with Zika virus exposure in utero. This update also includes narrative summaries of recent evidence underpinning the recommendat…	7	"This guidance is relevant to all neonates and infants born to women residing in areas of active Zika virus transmission, particularly those women with suspected or confirmed Zika virus infection during pregnancy."	21	7	"A guideline development group (GDG) was established that provided clinical experience or technical expertise in the areas of microcephaly, paediatric neurology, paediatric neuro-imaging, neonatology and epidemiology/ surveillance of birth defects, including experts from affected countries. Participants were identified based on searches of the published literature, as known experts in the field/f…	4	"A decision-making framework was presented to guide the discussions. It included considerations such as... (iii) likely values and preferences of health workers and communities related to the recommended interventions in different settings"	7	"The primary audience for this guidance is health professionals directly providing care to neonates and infants and their families including paediatricians, general practitioners, midwives and nurses. This guidance is also intended to be used by those responsible for developing national and local health protocols and policies, as well as managers of maternal, newborn and child health programmes i…	18	7	"A systematic search of evidence was undertaken between February and March 2016 with search terms reflecting the scope of the guidelines (see below). No time or language limits were implemented."	6	"articles that focused on single etiology or mechanisms causing microcephaly were also excluded,"; "139 articles considered directly relevant, reporting outcomes among children with microcephaly with a focus on neurodevelopmental outcomes or being associated with congenital infections. An additional 83 articles focused on neuroimaging findings."	1		7	"Draft recommendations were prepared by a WHO secretariat. A chairperson with expertise in managing group processes and interpreting evidence was nominated at the opening of the consultation and the nomination approved by the GDG. The GDG were asked to consider the draft recommendations in light of the evidence presented. A decision-making framework was presented to guide the discussions. It incl…	5	"A decision-making framework was presented to guide the discussions. It included considerations such as (i) the desirable and undesirable effects of these recommendations;	7		7	"The draft recommendations were shared with an external review group to ensure that there were no important omissions, contradictions or inconsistencies with scientific evidence or programmatic feasibility; and to assist with clarifying language, especially in relation to implementation and interpretation by policymakers and programme staff."	7	"Literature will be reviewed routinely to determine whether updates need to be made to the guideline, specifically with regards to the spectrum of disease. The Departments of Maternal, Newborn, Child and Adolescent Health and Mental Health and Substance Abuse at WHO Geneva will be responsible for reviewing this guidance at that time, and updating it as appropriate."	47	7		7		6		20	6	In remarks and operational considerations
	Identification and management of Guillain-Barré syndrome in the context of Zika virus	4	#1/2		Dec 16, 2016	5	2	1 WHO/ZIKV/MOC/16.4	2016-02-25	7	"This document aims to provide interim guidance on the case definition of GBS and strategies to manage the syndrome, in the context of Zika virus and its potential association with GBS. This document is intended to inform the development of local clinical protocols and health policies related to the care of patients with GBS."	7	"This document aims to provide interim guidance on the case definition of GBS and strategies to manage the syndrome, in the context of Zika virus and its potential association with GBS. This document is intended to inform the development of local clinical protocols and health policies related to the care of patients with GBS."	1		15	7	"The following individuals contributed to the development of this interim guidance: Professor Gretchen Birbeck (Neurology and Epidemiology, University of Rochester School of Medicine, Rochester, USA); Dr Francisco Javier Carod-Artal (Consultant Neurologist, Raigmore Hospital UK, Inverness UK; Professor Igor Koralnik (Neurology, Beth Israel Deaconess Medical Center, Boston, USA); Dr Constantine Ma…	1		7	"The primary audience for this guidance are health care professionals including family medicine physicians, general practitioners, neurologists, emergency medicine physicians, critical care physicians and nurses. This guidance may also be used by those responsible for developing local and national health protocols and policies, and policy-makers in regions affected by Zika virus transmission."	15	1		1		1		3	"Global experts in the areas of neurological infections, neuroimmunology and GBS were identified through existing networks of neurologists. This included experts from Africa, the Americas, south-east Asia, Europe and the Pacific. Due to limited time, it was not possible to identify and include experts from other areas. A conference call was convened by the WHO Geneva Department of Mental Health a…	1		1		1		2	"The Departments of Mental Health and Substance Abuse at WHO Geneva will be responsible for reviewing this guideline before or at that time, and updating it as appropriate."	11	7		7		7		21	1
	Identification and management of Guillain-Barre syndrome in the context of Zika virus/Assessment and management of Guillan-Barré syndrome in the context of Zika virus infection	4	#2/2		Dec 18, 2016	6	2	WHO/ZIKV/MOC/16.4 Rev.1	2016-08-22	6	"This guidance provides an overview of current knowledge pertaining to the clinical assessment and management of patients with GBS in the context of Zika virus infection."	7	"It includes narrative summaries of recent evidence underpinning the recommendations for assessment and management of GBS and provides remarks concerning implementation."	7	"This guidance is relevant to all children and adults with GBS in areas with Zika virus transmission. It is not intended to provide a comprehensive guide for the prevention and management of GBS."	20	7	"The guideline development group (GDG) was made up of members with clinical experience and technical expertise in the areas of neurology, neuroinfection, peripheral neuropathy, neuroimmunology, epidemiology and disease surveillance."; "Guideline Development Group members were: Dr. Mandaville Gourie-Devi chair GDG -(Emeritus Professor, Department of Neurology, Institute of Human Behaviour and Alli…	4	"A decision-making framework was presented to guide the discussions. It included considerations such as …values and preferences related to the recommended interventions in different settings;"	7	"The primary audience for this guidance is health care professionals providing care to GBS patients including general practitioners, emergency and intensive care providers, neurologists and paediatricians. This guidance may also be used by local and national policy-makers and those responsible for implementing care guidelines in regions affected by Zika virus transmission."	18	7	"A systematic search of the evidence was undertaken using search terms chosen to reflect the scope of the guidelines. No date or language limits were set."	4	"Abstracts retrieved from the searches were screened and the full text of all potentially relevant publications reviewed. Systematic reviews, guidelines developed by national and international organizations, and Cochrane reviews published within the last five years, were identified as primary sources of information. If none existed on the topics of interest, randomized controlled trials (RCTs) an…	1		7	"secretariat. A decision-making framework was presented to guide the discussions. It included considerations such as (i) desirable and undesirable effects of the proposed intervention; (ii) available evidence; (iii) values and preferences related to the recommended interventions in different settings; and (iv)feasibility and resource implications for programme managers in different settings. The …	4	"A decision-making framework was presented to guide the discussions. It included considerations such as (i) desirable and undesirable effects of the proposed intervention"	4		1		2	"The Department of Mental Health and Substance Abuse at WHO Geneva is responsible for reviewing this guidance and updating it as appropriate as new evidence emerges."	30	7		7		5		19	1
	Breastfeeding in the context of Zika virus	5	#1/3		Dec 17, 2016	5	2	1 WHO/ZIKV/MOC/16.5	2016-02-25	6	"The purpose of this document is to provide interim recommendations to guide breastfeeding practices in the context of Zika virus."	1		3	Specific populations are only mentioned in the recommendations themselves	10	7	"This interim guidance has been jointly developed by the Departments of Nutrition for Health and Development (Pura Rayco-Solon and Zita Weise Prinzo), Ebola Response (Lisa Thomas), Maternal, Newborn, Child and Adolescent Health (Nigel Rollins), Pandemic and Epidemic Diseases (Constanza Vallenas) and Reproductive Health and Research (Mercedes Bonet), WHO Geneva, and the Department of Noncommunicab…	1		7	"This document is intended to be used by governments, ministries of health, policy makers, and health care workers to provide guidance on breastfeeding in the context of Zika virus. It may also be used to inform communication to the general public."	15	1		1		1		7	"... The recommendations contained in this document were agreed on through discussion and unanimous consensus by the expert group, who met via teleconference on 19 February 2016."	1		2	A rational is presented but I don't see it as an explicit link between what is said and the recommendations	7	"A draft of this interim guidance was developed by an internal steering group of WHO staff and circulated for feedback to the expert group. The group was composed of experts with experience in the areas of infant feeding, nutrition surveillance, nutrition in emergencies, paediatrics and infectious diseases (virology and risk assessment). "	7	"A systematic review of evidence will be conducted in March 2016 to revise and update these recommendations."; "This interim guidance has been produced under emergency procedures and will remain valid until August 2016, or until recommendations informed by a systematic review of evidence are produced (expected in March 2016). The Department of Nutrition for Health and Development, WHO Geneva, wil…	27	7		7		7		21	1
	Infant feeding in areas of Zika virus transmission (Summary of rapid advice guideline)	5	#2/3		Dec 17, 2016	6	2	1 WHO/ZIKV/MOC/16.6	2016-06-29	6	"A rapid advice guideline on infant feeding in areas of Zika virus transmission5 was developed following formal WHO procedures. This guideline replaces the interim guidance on breastfeeding in the context of the Zika virus published by WHO on 25 February 2016.6"	7	Details are presented in the systematic review section	5	"to provide guidance on infant feeding in regions affected by transmission of Zika virus."	18	7	"A guideline development group was formed and included experts with experience in the areas of infant feeding, nutrition surveillance, nutrition in emergencies, paediatrics and infectious diseases (virology and risk assessment)."	2	"Overall, the guideline development group felt that there was minor variability in the values and preferences around breastfeeding in the context of Zika virus. Mothers and caregivers, when reassured about breastfeeding in the context of Zika virus, support and place a high value on breastfeeding in most communities."	7	"This document is intended to be used by governments including ministries of health, policy makers, and healthcare workers to provide guidance on infant feeding in regions affected by transmission of Zika virus. It may also be used to inform communication to the general public.É	16	7	"A systematic review that followed the procedures of the Cochrane handbook for systematic reviews of interventions14 was done to determine the risk of transmission of Zika virus through breast milk or other breastfeeding-related bodily fluids (i.e. blood, sweat and saliva).15..."	5	"of which 40 were excluded for reporting on non-Zika virus infections or ineligible populations."; "The search included studies with any lactating adolescents or adult women with suspected, probable or confirmed Zika virus infection,16 or infants and young children receiving breast milk from women infected with Zika virus. Primary outcomes were infants or young children with suspected, probable o…	1		7	"A guideline development group meeting on microcephaly, Guillain-Barré syndrome, infant feeding and care of pregnant women in the context of Zika virus was held on 17–19 March 2016 in Geneva, Switzerland. During the meeting, the group discussed the balance of consequences of breastfeeding or consuming breast milk from a mother infected with Zika virus, and finalized the recommendation. Five exper…	7	"Breastfeeding has significant benefits for mothers and children, in low-, middle-, and high-income countries. Children who are breastfed for longer periods have lower infectious morbidity and mortality, fewer dental malocclusions and higher intelligence than do those who are breastfed for shorter periods, or not breastfeed. Breastfeeding also benefits mothers..."	2	Again, they provide a "rational" but why should the babies be breastfeeded "within one hour of birth, be exclusively breastfed for six months"?	7	"Five experts served as technical peer-reviewers of the draft guideline."	7	"The WHO steering group will continue to follow the research development in the area of infant feeding, especially in the context of the Zika virus outbreak. The steering group will meet at or before six months from publication of the guideline, to review any new data and determine whether an update might be indicated. If the guideline merits an update, or if there are concerns about the validity…	43	7		7		7		21	1
	Infant Feeding in Areas of Zika Virus Transmission	5	#3/3		Dec 18, 2016	6	1; 978 92 4 154966 0	2	2016-06-29	6	"The purpose of this guideline is to provide a recommendation to guide the development of local and national protocols and policies on breastfeeding practices in the context of Zika virus, and their implementation. It is part of a body of work that explores available evidence for possible acceptable medical reasons for a mother to stop breastfeeding temporarily or permanently (2)."	3	"This guideline will link with other emergency guidelines being developed in parallel that will provide recommendations on the care of pregnant women in the context of Zika virus infection, assessment and management of microcephaly in the context of Zika virus infection, and identification and management of Guillain–Barré syndrome in the context of Zika virus infection."	5	"in regions affected by transmission of Zika virus"; "pregnant women in the context of Zika virus infection, assessment and management of microcephaly in the context of Zika virus infection, and identification and management of Guillain–Barré syndrome in the context of Zika virus infection."	14	7	Annex 6	4	"factors that influence infant-feeding practices in the context of Zika virus outbreaks, including the values and preferences of the mother and others involved in the care of the infant, as well as the prevailing social values and practices in settings suffering from a Zika outbreak."	7	"The primary audiences are governments, ministries of health, policy-makers and health-care workers in regions affected by transmission of Zika virus. It may also be used to inform communication to the general public."	18	7		7	"the main reasons for exclusion were that the studies reported on non-Zika virus infections or ineligible populations.""; ""The search strategy aimed to identify included studies with any lactating women with suspected, probable or confirmed Zika virus infection (see Annex 2) (40), or infants and young children receiving breast milk from women infected with Zika virus. Critical outcomes included …	7	GRADE tables provided	7	"Under guideline development methdology: ""The process followed all the basic steps for guideline development, as outlined in the WHO handbook for guideline development (5), but with time modifications to meet the urgent need for advice. The steps in developing the present evidence-informed recommendation included: (i) identification of priority questions and outcomes..."""	7		7		7	Under guideline development methdology: "The process followed all the basic steps for guideline development, as outlined in the WHO handbook for guideline development (5), but with time modifications to meet the urgent need for advice. The steps in developing the present evidence-informed recommendation included: (i) identification of priority questions and outcomes..."	7	"The WHO steering group will continue to follow the research development in the area of infant feeding, especially in the context of the Zika virus outbreak. The steering group will meet at or before 6 months from publication of this guideline, to review any new data and determine whether an update might be indicated. If the guideline merits an update, or if there are concerns about the validity …	56	7		7		7		21	1
	Risk communication in the context of Zika virus	6	#1/1		Dec 17, 2016	5	2	WHO/ZIKV/RCCE/16.1	2016-03-01	6	"This document provides interim guidance for effective risk communication around Zika virus transmission and potential complications."	1		7	"In the context of Zika virus, those at risk are people living in areas with transmission, as well as people who travel to those areas. At this stage, the following groups should be prioritized as both audiences and stakeholders…"	14	6	"This interim guidance was developed by the WHO Department of Pandemic and Epidemic Diseases (Gaya Gamhewage, Margaret Harris, Qiu Yi Khut, William Perea), Geneva with contributions from: the WHO Departments of Communication (Marsha Vanderford) and Global Capacities, Alert and Response (Aphaluck Bhatiasevi), Geneva; WHO Western Pacific Regional Office (Joy Rivaca Caminade, Angela Merianos); and W…	1		7	"This interim guidance is intended to be used by risk and health communication managers, staff and volunteers at global, regional or country level; communications professionals; anthropologists; sociologists; healthcare providers; hospital administrators; community leaders; programme managers; and policymakers."	14	1		1		1		7	"This guidance was developed using existing resources and guidance on best practice, as well as principles available at http://www.who.int/risk-communication/en/. The guidance was also informed by: a) literature reviews being conducted as part of a project to develop evidence-based WHO guidelines on emergency risk communication; b) reports on lessons learned from past epidemics and pandemics such…	1		1		7	"The following external experts reviewed the document and provided substantial input…"; "Members of the previously established WHO emergency risk communications guideline development group reviewed this document and recommendations were modified based on their feedback."	2	"This guidance will be updated as new evidence, information and issues arise."; "The Department of Pandemic and Epidemic Diseases at WHO headquarters in Geneva will be responsible for reviewing this guideline and updating it as appropriate."	21	7		7		5		19	1
	Pregnancy management in the context of Zika virus	7	#1/2		Dec 17, 2016	5	2	WHO/ZIKV/MOC/16.2	2016-03-02	7	"The aim of this document is to provide interim guidance for interventions to reduce the risk of maternal Zika virus infection and to manage potential complications during pregnancy."	7	"Specifically, it presents guidance for preventing Zika virus infection; antenatal care and management of women with infection; and care during pregnancy for all pregnant women living in affected areas, with the aim of optimizing health outcomes for mothers and newborns. The guidance is intended to inform the development of national and local clinical protocols and health policies that relate to …	7	"women with infection; and care during pregnancy for all pregnant women living in affected areas,";" This guidance is relevant to all pregnant women residing in areas of Zika virus transmission, and particularly for pregnant women suspected of being at risk of, or diagnosed with Zika virus infection. It does not cover non-pregnant women, or the management and follow-up of newborns."	21	7	"This interim guidance was developed by the WHO Department of Reproductive Health and Research (RHR), and Department of Maternal, Newborn, Child and Adolescent Health in collaboration with the WHO Regional Office for the Americas. A steering group consisting of A. Metin Gülmezoglu, Olufemi Oladapo, Clara Menendez (WHO/RHR), Bremen De Mucio, Rodolfo Gomez (AMRO), and João Paulo Souza (University …	1		7	"The primary audience for this guidance includes health professionals who are directly providing care to pregnant women including obstetricians, general practitioners, midwives and nurses. The guidance may also be used by those responsible for developing national and local health protocols and policies, as well as managers of maternal and child health programmes, especially in regions with unusua…	15	3	"rapid literature search and retrieval of evidence; assessment and synthesis of available evidence"	1		1		7	"This guidance builds on existing recommendations from WHO and other international agencies. The guideline development process consisted of: identification of priority questions; rapid literature search and retrieval of evidence; assessment and synthesis of available evidence; and agreement on recommendations. The steering group used the available evidence and expert consultations to draft recomm…	3	"Women who wish to discontinue their pregnancy should receive accurate information about their options to the full extent of the law,13 including harm reduction where the care desired is not readily available."	1		7	"Michelle Griffin (National Congenital Anomaly and Rare Disease Registration Service, Public Health England, UK) participated in the technical consultation and worked with the steering group to review the draft guidance document."	2	"The Department of Reproductive Health and Research at WHO Geneva will be responsible for reviewing this guidance at that time, and updating it as appropriate."	25	7		7		6		20	1
	Pregnancy management in the context of Zika virus infection	7	#2/2		Dec 17, 2016	6	2	WHO/ZIKV/MOC/16.2 Rev.1	2016-05-13	7	"The purpose of this document is to update information and recommendations provided in the WHO interim guidance on Pregnancy management in the context of Zika virus, published on 2 March 2016."	7	"This update includes narrative summaries of evidence that underlie the recommendations for practice, and a section on antenatal testing and care for pregnant women with a history of travel to areas of active Zika virus transmission. This guidance is intended to inform the development of national and local clinical protocols and health policies that relate to pregnancy care in the context of Zika…	7	"The guidance is relevant to all pregnant women residing in areas of Zika virus transmission, particularly for pregnant women suspected of being at risk of, or diagnosed with Zika virus infection. It is also applicable to pregnant women with possible Zika virus exposure through travel to an area with active Zika virus transmission or unprotected sexual contact with an infected partner. It does no…	21	7	"Guideline development group: Reem Abu-Rustum (Center For Advanced Fetal Care, Tripoli, Lebanon), Melania Amorim (Instituto Paraibano de Pesquisa Professor Joaquim Amorim Neto, Brazil), Jose Guilherme Cecatti (University of Campinas, Campinas, Brazil), Michelle Griffin (National Congenital Anomaly and Rare Disease Registration Service, Public Health England, United Kingdom), Isabelle Leparc-Goffa…	4	"To formulate the recommendations, the GDG considered available evidence, the balance of desirable and undesirable effects of the interventions, the values and preferences of persons affected by the guidance, feasibility and resource implications for health systems in different settings."	7	"The primary audience for this guidance includes health professionals who are directly providing care to pregnant women including general practitioners, obstetricians, midwives and nurses. The guidance may also be used by those responsible for developing national and local health protocols and policies, as well as managers of maternal and child health programmes, especially in regions with unusua…	18	7		6	"Studies were considered for inclusion, irrespective of date, language or study location."	1	"No formal grading of the quality of evidence was performed."	7	"To formulate the recommendations, the GDG considered available evidence, the balance of desirable and undesirable effects of the interventions, the values and preferences of persons affected by the guidance, feasibility and resource implications for health systems in different settings." etc.	5	"To formulate the recommendations, the GDG considered available evidence, the balance of desirable and undesirable effects of the interventions, the values and preferences of persons affected by the guidance, feasibility and resource implications for health systems in different settings."	7		7	"Before publication, the draft guidance was peer-reviewed to identify any factual errors and to provide comments on the clarity of the language, contextual issues and implications for implementation."; "external peer reviewers"; "Susan Norris, Mauricio Bellerferri, and Nathan Ford (WHO Guideline Review Committee Secretariat) reviewed and commented on the final guidance document."	2	"However, in accordance with WHO guideline development procedures, this document will be constantly reviewed and promptly updated following the identification of new evidence that warrants a change in clinical policy and practice. The Department of Reproductive Health and Research at WHO Geneva will be responsible for reviewing this guidance at that time, and updating it as appropriate."	42	7		7		6		20	1
	Laboratory testing for ZIka virus	8	#1/2		Dec 17, 2016	5	2	WHO/ZIKV/LAB/16.1	2016-03-23	6	"This document provides guidance on current testing strategies for Zika virus infection."	1		5	"Groups prioritized for diagnostic testing should be symptomatic individuals and asymptomatic pregnant women with possible exposure to Zika virus."	12	7	"The following individuals contributed to the development of this interim guidance: Dr Emma Aarons, Public Health England; Professor John Aaskov, Queensland University of Technology, Australia; Dr Daniel Bailey, Public Health England; Dr Cristina Domingo Carrasco, Centre for Biological Threats and Special Pathogens, Germany; Dr Sebastien Cognat, Global Capacities, Alert and Response, WHO/Lyon; Ka…	1		7	"This interim guidance is for use by staff of laboratories testing for Zika virus infection and for clinical practitioners and public health professionals providing clinical management or surveillance."	15	1		1		1		3	"Experts in laboratory testing and virology were identified through existing networks of WHO Collaborating Centres, including experts from the Americas, Europe and the Western Pacific region. The expert group were convened via a teleconference on 18 February 2016 to review the draft guidance. Written feedback was provided by participants following the call and incorporated in the revised document…	1		1		3	It's not clear. Seems like the draft was prepared by the people mentioned in the acknokledgements and then reviewed by the experts mentioned in the guidance development methods section	2	"This document will be reviewed and updated as additional information becomes available."	13	7		7		6		20	1
	Psychosocial support for pregnant women and for families with microcephaly and other neurological complications in the context of Zika virus	9	#1/1		Dec 18, 2016	5	2	WHO/ZIKV/MOC/16.6	2016-02-26	7	"This document describes guidance for a supportive response by healthcare providers (e.g. physicians, nurses), focusing primarily on women affected by Zika virus infection during pregnancy and their families, for their mental health and psychosocial needs."	3	"This document describes guidance for a supportive response by healthcare providers (e.g. physicians, nurses), focusing primarily on women affected by Zika virus infection during pregnancy and their families, for their mental health and psychosocial needs."	7	"focusing primarily on women affected by Zika virus infection during pregnancy and their families"; "This guidance for healthcare providers suggests strategies that can be helpful when consulting with the following groups of women and their families: 􀁸 Pregnant women with suspected or confirmed Zika virus infection 􀁸 Pregnant women who know they carry a child with suspected microcephaly 􀁸 Caregiv…	17	1		1		2	""This document describes guidance for a supportive response by healthcare providers (e.g. physicians, nurses), …"	4	1		1		1		1		1		1		1		1		8	7		7		7		21	1
	Monitoring and managing insecticide resistance in Aedes populations	10	#1/1		Dec 18, 2016	5	2	WHO/ZIKV/VC/16.1	2016-03-08	7	"This document summarizes WHO test procedures for the detection of insecticide resistance in Aedes larvae and adults including insect growth regulators (IGRs) and Bti products. It also outlines strategies to manage insecticide resistance in countries facing Zika virus and other viruses transmitted by this species of mosquito."	7	"This document summarizes WHO test procedures for the detection of insecticide resistance in Aedes larvae and adults including insect growth regulators (IGRs) and Bti products. It also outlines strategies to manage insecticide resistance in countries facing Zika virus and other viruses transmitted by this species of mosquito."	3	"It also outlines strategies to manage insecticide resistance in countries facing Zika virus and other viruses transmitted by this species of mosquito."	17	6	"This document was developed by staff from the WHO Department of Control of Neglected Tropical Diseases (Raman Velayudhan, Rajpal Yadav) and Global Malaria Programme (Abraham Mnzava, Martha Quinones Pinzon), Geneva."	1		7	"This document is for qualified entomologists at national and sub-national level who are responsible for evaluating the susceptibility status of local Aedes populations."	14	1		1		1		1		1		1		1		1		8	7		7		7		21	7	"Given the logistical challenges of securing these supplies timely and the fact that these are needed to support the current Zika epidemic, exceptionally, other reputable sources – especially of test papers are encouraged to supply them."; "Development of insecticide resistance drives a change to more expensive options, compromising coverage."; "Conditions The optimum conditions for phenotypic su…
	Protecting the health and safety of workers in emergency vector control of Aedes mosquitoes	11	#1/1		Dec 18, 2016	5	2	WHO/ZIKV/VC/16.3	2016-03-10	7	"This document provides recommendations on essential measures to protect the health and safety of operators and other persons involved in emergency vector control of Aedes spp. mosquitoes, including space spraying of insecticides, larvicide application and, in some cases, indoor residual spraying."	7	"This document provides recommendations on essential measures to protect the health and safety of operators and other persons involved in emergency vector control of Aedes spp. mosquitoes, including space spraying of insecticides, larvicide application and, in some cases, indoor residual spraying."	4	"operators and other persons involved in emergency vector control of Aedes spp. Mosquitoes"	18	6	"This document was developed by staff from the WHO Department of Public Health, Environmental and Social Determinants of Health (Richard Brown, Ivan Ivanov, Joanna Tempowski) and Department of Control of Neglected Tropical Diseases (Raman Velayudhan, Rajpal Yadav), Geneva and the WHO Regional Office for the Americas, Special Program of Sustainable Development and Health Equity (Julietta Rodriguez…	1		7	"It is intended to be used by vector control managers and operators, public health workers, medical professionals, district health officers and ministries of health."	14	1		1		1		1		1		1		1		1		8	7		7		5		19	1
	Entomological Surveillance for Aedes spp.	12	#1/1		Dec 18, 2016	5	2	WHO/ZIKV/VC/16.2	2016-03-15	6	"This document describes selected sampling methods that can be used to conduct surveillance of Aedes mosquitoes, pupae and oviposition."	1		1		8	6	"This document was developed by staff from the WHO Department of Control of Neglected Tropical Diseases (Raman Velayudhan, Rajpal Yadav) and Global Malaria Programme (Abraham Mnzava, Martha Quinones Pinzon)"	1		7	"It is intended for qualified entomologists at national and sub-national level who are responsible for the surveillance of local Aedes populations."	14	1		1		1		1		1		1		1		1		8	7		7		4		18	1
	Surveillance for Zika virus infection, microcephaly and Guillan-Barre syndrome	13	#1/1		Dec 17, 2016	5	2	1 WHO/ZIKV/SUR/16.2 Rev.1	2016-04-07	6	"This document provides interim WHO recommendations for the surveillance of Zika virus and potentially related complications."	5	"This document provides interim recommendations for the surveillance of Zika virus infection, microcephaly and Guillain-Barré syndrome, in four different contexts and describes reporting requirements to WHO."	6	"There are four contexts classified according to the risk of occurrence of severe complications or sequelae associated with Zika virus infection, as follows..."	17	7	"This document has been developed by a guideline development group composed of WHO staff from the Departments of Global Capacities, Alert and Response (Stephane Hugonnet, Philippe Barboza), Pandemic and Epidemic Diseases (Erika Garcia, William Perea), Maternal, Newborn, Child and Adolescent Health (Anthony Costello, Nigel Rollins), Reproductive Health and Research (A. Metin Gülmezoglu, Clara Men…	1		7	"This document is intended to be used by public health authorities and policy makers responsible for communicable disease surveillance and control in order to guide national surveillance strategies and reporting in the context of Zika virus."	15	1		1		1		7	"A draft of this interim guidance was developed by a guideline development group of WHO staff, and circulated for feedback to an external group of experts, composed of GOARN partners and individual experts with experience in the field of infectious diseases, surveillance and outbreak detection and response. The recommendations in this document were developed with the inputs and feedback from this…	1		1		7	"An external group of experts was consulted to review this guidance and provided substantial inputs."	2	"The Department of Global Capacities, Alert and Response at WHO Geneva will be responsible for reviewing this guideline at that time, and updating it as appropriate."	21	7		7		7		21	1	They often say if possible or "whenever feasible and appropriate" ("whenever feasible and where appropriate, investigate the extent of prior circulation.": "whenever feasible and appropriate, investigate whether Zika virus was present in the past and the level of intensity of circulation during earlier introductions.": "Whenever appropriate and feasible, conduct analytical observational studies (…
[truncated: 13 more columns]

## Sheet: Reviewer 3
	WHO Zika virus guidelines: 2016
				Extractor		Publication information				Domain 1: Scope and purpose						Rev3Dom1	Domain 2: Stakeholder involvement						Rev3Dom2	Domain 3: Rigour of development																Rev3Dom3	Domain 4: Clarity of presentation						Rev3Dom4	Domain 5: Applicability
	Title (with link to URL)	Document Cluster	Update #	Extractor initials	Extraction Date	IP Category	ISBN	WHO reference no.	Date of publication	1. The overall objective(s) of the guideline is (are) specifically described.		2. The health question(s) covered by the guideline is (are) specifically described.		3. The population (patients, public, etc.) to whom the guideline is meant to apply is specifically described.			4. The guideline development group includes individuals from all relevant professional groups.		5. The views and preferences of the target population (patients, public, etc.) have been sought.		6. The target users of the guideline are clearly defined.			7. Systematic methods were used to search for evidence.		8. The criteria for selecting the evidence are clearly described.		9. The strengths and limitations of the body of evidence are clearly described.		10. The methods for formulating the recommendations are clearly described.		11. The health benefits, side effects, and risks have been considered in formulating the recommendations.		12. There is an explicit link between the recommendations and the supporting evidence.		13. The guideline has been externally reviewed by experts prior to its publication.		14. A procedure for updating the guideline is provided.			15. The recommendations are specific and unambiguous.		16. The different options for management of the condition or health issue are clearly presented.		17. Key recommendations are easily identifiable.			18. The guideline describes facilitators and barriers to its application.
	WHO Zika Web-site	Related documents (updates, summary, adaptations) within a cluster designated by letter	i.e. #1/2			1. Preexisting document 2. Prexisting document update 3. Adapted preexisting document 4. Adapted prexisting document update 5. De novo document 6. De novo document update 7. Adapted de novo document 8. Adapted de novo update document 9. Developed by external organization	1- Y + value 2- NR	1- Y + value 2- NR		Please indicate on a scale of 1 (strongly disagree) to 7 (strongly agree).	Please provide comments.	Please indicate on a scale of 1 (strongly disagree) to 7 (strongly agree).	Please provide comments.	Please indicate on a scale of 1 (strongly disagree) to 7 (strongly agree).	Please provide comments.		Please indicate on a scale of 1 (strongly disagree) to 7 (strongly agree).	Please provide comments.	Please indicate on a scale of 1 (strongly disagree) to 7 (strongly agree).	Please provide comments.	Please indicate on a scale of 1 (strongly disagree) to 7 (strongly agree).	Please provide comments.		Please indicate on a scale of 1 (strongly disagree) to 7 (strongly agree).	Please provide comments.	Please indicate on a scale of 1 (strongly disagree) to 7 (strongly agree).	Please provide comments.	Please indicate on a scale of 1 (strongly disagree) to 7 (strongly agree).	Please provide comments.	Please indicate on a scale of 1 (strongly disagree) to 7 (strongly agree).	Please provide comments.	Please indicate on a scale of 1 (strongly disagree) to 7 (strongly agree).	Please provide comments.	Please indicate on a scale of 1 (strongly disagree) to 7 (strongly agree).	Please provide comments.	Please indicate on a scale of 1 (strongly disagree) to 7 (strongly agree).	Please provide comments.	Please indicate on a scale of 1 (strongly disagree) to 7 (strongly agree).	Please provide comments.		Please indicate on a scale of 1 (strongly disagree) to 7 (strongly agree).	Please provide comments.	Please indicate on a scale of 1 (strongly disagree) to 7 (strongly agree).	Please provide comments.	Please indicate on a scale of 1 (strongly disagree) to 7 (strongly agree).	Please provide comments.		Please indicate on a scale of 1 (strongly disagree) to 7 (strongly agree).	Please provide comments.
	Prevention of potential sexual transmission of Zika virus	1	#1/3			5	2	1 WHO/ZIKV/MOC/16.1	2016-02-18	6	This guidance has been developed to provide advice on the prevention of potential sexual transmission of Zika virus. This document is intended to inform the general public, and to be used by health care workers and policy makers to provide guidance on appropriate sexual practices in the context of Zika virus.	6	This guidance has been developed to provide advice on the prevention of potential sexual transmission of Zika virus. This document is intended to inform the general public, and to be used by health care workers and policy makers to provide guidance on appropriate sexual practices in the context of Zika virus.	6	Interim recommendations for all patients (male and female) with Zika virus infection and their sexual partners (particularly pregnant women), sexual partners of pregnant women, living in or returning from areas where local transmission of Zika virus is known to occur, men and women living in areas where local transmission of Zika virus is known to occur, and Men and women returning from where loc…	18	5	Missing: Description of each member's role in the guideline development group	1	No information	6	This document is intended to inform the general public, and to be used by health care workers and policy makers to provide guidance on appropriate sexual practices in the context of Zika virus.	12	4	Missing: Time periods searched, and full search strategy	5	3 studies/case report of Zika-infected patients suggesting sexual transmission, outcomes included; Missing: study design for 2 studies	2	Risk of bias not evaluated; study designs included	3	The guideline development group met face-to-face and via teleconferences from 5–9 February 2016 and reached consensus on the recommendations through group discussion; Missing: outcome of recommendation development process, description of how the process influenced the recommendations	2	supporting data for possible sexual transmission of Zika virus but lack of report of benefits/harms/side effects/risks, however considered evidence from Musso et al. in recommendation #3b (4 weeks after return)	3	Based on precautionary principles, WHO recommends …; Missing: recommendation #2 not linked to a key evidence and/or reference list	1	No information	6	These recommendations … will remain valid until August 2016. The Department of Reproductive Health and Research at WHO Geneva will be responsible for reviewing this guideline at that time in light of new and available evidence, and updating it as appropriate	26	6	Purpose: reduce risk of sexual transmission of Zika virus; Population: All patients (male and female) with Zika virus infection and their sexual partners (particularly pregnant women)/Sexual partners of pregnant women, living in or returning from areas where local transmission of Zika virus is known to occur/Men and women living in areas where local transmission of Zika virus is known to occur/Me…	6	Options for different populations: contraceptive measures, safer sexual practices, condoms when feasible, access to emergency contraceptive services and counselling, abstinence from sexual activity	5	Specific recommendations grouped in a section placed near the summary of the key evidence; Missing: description of recommendations in a summarized box, typed in bold, underlined, or presented as flow charts or algorithms	17	1	No information
	Prevention of potential sexual transmission of Zika virus	1	#2/3			6	2	1 WHO/ZIKV/MOC/16.1 Rev.2	2016-06-07	6	This document ... provide advice on the prevention of sexual transmission of Zika virus, This document is intended to inform the general public, and to be used by health care workers and policy makers to provide guidance on appropriate sexual practices in the context of Zika virus	6	This document ... provide advice on the prevention of sexual transmission of Zika virus, This document is intended to inform the general public, and to be used by health care workers and policy makers to provide guidance on appropriate sexual practices in the context of Zika virus	6	Interim recommendations for all people (male and female) with Zika virus infection and their sexual partners (particularly pregnant women), women who have had unprotected sex and do not wish to become pregnant due to concerns about Zika virus infection, men and women of reproductive age, living in areas where local transmission of Zika virus is known to occur, sexual partners of pregnant women, l…	18	5	Missing: Description of each member's role in the guideline development group	1	No information	6	This document is intended to inform the general public, and to be used by health care workers and policy makers to provide guidance on appropriate sexual practices in the context of Zika virus	12	5	Missing: full search strategy	4	Four studies on male to female transmission, One study on male to male transmission, Four case-reports reported by International Health Regulations National Focal Point, Three case-reports described through government/news media, Three studies on the presence of Zika virus in semen; Missing: patient characteristic for the last 2 bullet points, study design for the first 2 bullet points, patient c…	5	Risk of bias evaluated: It remains unknown if women or asymptomatic men can transmit the virus through sexual activity//However, the full length of time that the virus can persist in semen after onset of symptoms remains unknown, as sequential samples were not collected; Missing: study design for the 5 studies on male-to-female, male-to-male transmission	3	This document was developed based on a review of relevant literature and guideline development group discussion and consensus … The guideline development group reached consensus on the recommendations through group discussion; Missing: outcome of recommendation development process, description of how the process influenced the recommendations	2	supporting data for possible sexual transmission of Zika virus but lack of report of benefits/harms/side effects/risks, however considered evidene from Lanciotti et al. in recommendations #3 and 4 (8 weeks after return)	5	Missing link to evidence or reference: WHO does not recommend routine semen testing to detect Zika virus. However, symptomatic men can be offered semen testing at the end of the 8 week period after return, according to country policy	1	No information	6	Unless important changes are urged by new evidence, these recommendations will remain valid until November 2016 if no new data become available before this date. The Department of Reproductive Health and Research at WHO Geneva will be responsible for reviewing this guideline at that time in light of new and available evidence, and updating it as appropriate	31	6	Purpose: reduce risk of sexual transmission of Zika virus; Population: All people (male and female) with Zika virus infection and their sexual partners (particularly pregnant women), Women who have had unprotected sex and do not wish to become pregnant due to concerns about Zika virus infection, men and women of reproductive age, living in areas where local transmission of Zika virus is known to …	6	Options for different populations: contraceptive measures, safer sexual practices, condoms, access to emergency contraceptive services and counselling, abstinence from sexual activity	5	Specific recommendations grouped in a section placed near the summary of the key evidence; Missing: description of recommendations in a summarized box, typed in bold, underlined, or presented as flow charts or algorithms	17	1	No information
	Prevention of potential sexual transmission of Zika virus	1	#3/3			6	2	WHO/ZIKV/MOC/16.1 Rev.3	2016-09-06	6	This document is an update of guidance published on 7 June 2016 to provide advice on the prevention of sexual transmission of Zika virus	6	This document is intended to inform the general public, and to be used by health care workers and policy makers to provide guidance on appropriate sexual practices in the context of Zika virus.	6	Interim recommendations for all people (male and female) with Zika virus infection and their sexual partners, sexually active men and women, women who have had unprotected sex and do not wish to become pregnant due to concerns about Zika virus infection and pregnant women in regions with active Zika virus transmission, also specific populations in regions with NO active Zika virus transmission	18	5	Missing: Description of each member's role in the guideline development group	1	No information	6	This document is intended to inform the general public, and to be used by health care workers and policy makers to provide guidance on appropriate sexual practices in the context of Zika virus	12	5	Missing: full search strategy	4	Seven studies on symptomatic male to female transmission, One study on male to male transmission, One study on female to male transmission, Two studies on asymptomatic male to female transmission, Four case-reports reported by International Health Regulations National Focal Points, Two case-reports described through government/news media, eight studies on the presence of Zika virus in semen; Miss…	5	The recommendation on adoption of safer sex practices or considering abstinence for 6 months is a conservative measure. Although documented cases have shown persistence of ZIKV RNA in semen longer than the 62 days (and up to 188 days) adopted for the calculation of 6 months (3 times 62 days), we are maintaining the recommendation given 1) that sexual transmission of ZIKV has not been reported aft…	3	The guideline development group reached consensus on the recommendations through group discussion; Missing: outcome of recommendation development process, description of how the process influenced the recommendations	5	The recommendation on adoption of safer sex practices or considering abstinence for 6 months is a conservative measure. Although documented cases have shown persistence of ZIKV RNA in semen longer than the 62 days (and up to 188 days) adopted for the calculation of 6 months (3 times 62 days), we are maintaining the recommendation given 1) that sexual transmission of ZIKV has not been reported aft…	5	Missing link to evidence or reference: Recommendations #1a/c	1	No information	6	Unless important changes are urged by new evidence, these recommendations will remain valid until November 2016 if no new data become available before this date. The Department of Reproductive Health and Research at WHO Geneva will be responsible for reviewing this guideline at that time in light of new and available evidence, and updating it as appropriate.	34	6	Purpose: to prevent of sexual transmission of Zika virus	6	Included description of options, description of population or clinical situation most appropriate to each option	5	Specific recommendations grouped in a section placed near the summary of the key evidence; Missing: description of recommendations in a summarized box, typed in bold, underlined, or presented as flow charts or algorithms	17	1	No information
	Maintaining a safe and adequate blood supply during Zika virus outbreaks	2	#1/1			5	2	1 WHO/ZIKV/HS/16.1	2016-02-19	5	This guidance is intended for use by national health authorities and blood transfusion services, to provide a generic basis on which guidelines applicable to their own circumstances and local context may be developed.	5	This guidance is intended for use by national health authorities and blood transfusion services, to provide a generic basis on which guidelines applicable to their own circumstances and local context may be developed.	6	Criteria met	16	3	Missing: name, description of each member's role in the guideline development group	1	No information	6	This guidance is intended for use by national health authorities and blood transfusion services, to provide a generic basis on which guidelines applicable to their own circumstances and local context may be developed.	10	1	No information	4	inclusion and exclusion criteria not clearly stated	2	Risk of bias not evaluated; study designs included	1	No information	5	Criteria met in section 2.3	3	Missing link to evidence or reference	4	Included: purpose - gather feedback, description of external reviewers (affiliations), feedback is highly acknowledged; Missing: methods taken to undertake the review, descriptions of the reviewers, outcome	6	These recommendations have been produced under emergency procedures and will remain valid until August 2016, unless revised earlier. The Department of Service Delivery and Safety at WHO headquarters in Geneva will be responsible for reviewing this guideline at that time, and updating it as appropriate to reflect the evolving knowledge base and development and availability of new technologies.	26	6	Criteria met	6	Criteria met in section 2.2-2.3	5	Specific recommendations grouped together; Missing: description of recommendations in a summarized box, typed in bold, underlined, or presented as flow charts or algorithms	17	5	Missing: methods by which info regarding facilitators and barriers to implementing recommendations were sought
	Assessment of infants with microcephaly in the context of Zika virus	3	#1/3			5	2	1 WHO/ZIKV/MOC/16.3 Rev.1	2016-03-04	6	This document aims to provide interim guidance on standard measurement of head circumference, growth reference standards, clinical assessment and investigations required to establish a diagnosis of microcephaly and if any neurological abnormalities are associated.	6	Criteria met	6	Criteria met	18	5	Missing: Description of each member's role in the guideline development group	1	No information	6	The primary audience for this guidance are health professionals directly providing care to neonates and their families including paediatricians, general practitioners, midwives, and nurses. This guidance will also be useful to those responsible for developing national and local health protocols and policies, as well as managers of maternal, newborn and child health programmes and policy-makers in…	12	1	No information	1	No information	1	No information	2	A conference call was convened by the WHO Geneva Department of Maternal, Newborn, Child and Adolescent Health and the Department of Mental Health and Substance Abuse on 3 February 2016. Notes for the record were documented. Based on these, an interim guidance statement was prepared. The notes for the record and draft interim guidance were circulated to the experts and WHO regional office staff. C…	1	No information	2	Missing link to evidence or reference	2	The notes for the record and draft interim guidance were circulated to the experts and WHO regional office staff. Comments and references proposed by the experts were included in the revised guidance.	6	These recommendations have been produced under emergency procedures and will remain valid until May 2016. The Departments of Maternal, Newborn, Child and Adolescent Health and Mental Health and Substance Abuse at WHO Geneva will be responsible for reviewing this guidance at that time or before, and updating it as appropriate.	16	6	Criteria met	6	Criteria met	5	Specific recommendations grouped together; Missing: description of recommendations in a summarized box, typed in bold, underlined, or presented as flow charts or algorithms	17	1	No information
	Screening, assessment and management of neonates and infants with complications associate with Zika virus exposure in utero	3	#2/3			6	2	1 WHO/ZIKV/MOC/16.3 Rev.2	2016-06-30	6	The aim of this document is to provide guidance on the screening, clinical assessment, neuroimaging and laboratory investigations of neonates and infants born to women residing in areas of Zika virus transmission. This guidance is intended to inform the development of national and local clinical protocols and health policies that relate to neonatal and infant care in the context of Zika virus tra…	6	This guidance is relevant to all neonates born to women residing in areas of active Zika virus transmission, particularly those women with suspected or confirmed Zika virus infection during pregnancy.	6	This guidance is relevant to all neonates born to women residing in areas of active Zika virus transmission, particularly those women with suspected or confirmed Zika virus infection during pregnancy.	18	5	Missing: Description of each member's role in the guideline development group	1	No information	6	The primary audience for this guidance is health professionals directly providing care to neonates and their families including paediatricians, general practitioners, midwives and nurses. This guidance is also intended to be used by those responsible for developing national and local health protocols and policies, as well as managers of maternal, newborn and child health programmes and policy-mak…	12	6	Criteria met, see section 4.1.1	6	Criteria met, see section 4.1.1	5	Criteria met	6	Criteria met in section 4.1.3	5	Criteria met e.g. section 3.3	6	Criteria met	2	The draft recommendations were shared with an external peer-review group to ensure that there were no important omissions, contradictions or inconsistencies with scientific evidence or programmatic feasibility; and to assist with clarifying language, especially in relation to implementation and interpretation by policymakers and programme staff.	6	These recommendations have been produced under WHO emergency procedures and will remain valid until December 2016. Literature will be reviewed routinely to determine whether updates need to be made to the guideline, specifically with regards to the spectrum of disease. The Departments of Maternal, Newborn, Child and Adolescent Health and Mental Health and Substance Abuse at WHO Geneva will be res…	42	6	Criteria met	6	Criteria met e.g. in section 3.1.5 #1	6	Criteria met	18	5	Missing: methods by which info regarding facilitators and barriers to implementing recommendations were sought
	Screening, assessment and management of neonates and infants with complications associate with Zika virus exposure in utero	3	#3/3			6		WHO/ZIKV/MOC/16.3/Rev3	2016-08-30	6	The aim of this document is to provide guidance on the screening, clinical assessment, neuroimaging and laboratory investigations of neonates and infants born to women residing in areas of Zika virus transmission. This guidance is intended to inform the development of national and local clinical protocols and health policies that relate to neonatal and infant care in the context of Zika virus tra…	6	This guidance is relevant to all neonates born to women residing in areas of active Zika virus transmission, particularly those women with suspected or confirmed Zika virus infection during pregnancy.	6	This guidance is relevant to all neonates born to women residing in areas of active Zika virus transmission, particularly those women with suspected or confirmed Zika virus infection during pregnancy.	18	5	Missing: Description of each member's role in the guideline development group	1	No information	6	The primary audience for this guidance is health professionals directly providing care to neonates and their families including paediatricians, general practitioners, midwives and nurses. This guidance is also intended to be used by those responsible for developing national and local health protocols and policies, as well as managers of maternal, newborn and child health programmes and policy-mak…	12	6	Criteria met, see section 4.1.1	6	Criteria met, see section 4.1.1	5	Criteria met	6	Criteria met in section 4.1.3	5	Criteria met e.g. section 3.3	6	Criteria met	3	The draft recommendations were shared with an external review group to ensure that there were no important omissions, contradictions or inconsistencies with scientific evidence or programmatic feasibility; and to assist with clarifying language, especially in relation to implementation and interpretation by policymakers and programme staff... The external peer review group members were: Pierre Ba…	6	These recommendations have been produced under WHO emergency procedures and will remain valid until December 2016. Literature will be reviewed routinely to determine whether updates need to be made to the guideline, specifically with regards to the spectrum of disease. The Departments of Maternal, Newborn, Child and Adolescent Health and Mental Health and Substance Abuse at WHO Geneva will be res…	43	6	Criteria met	6	Criteria met e.g. in section 3.1.5 #1	6	Criteria met	18	5	Missing: methods by which info regarding facilitators and barriers to implementing recommendations were sought
	Identification and management of Guillain-Barré syndrome in the context of Zika virus	4	#1/2			5	2	1 WHO/ZIKV/MOC/16.4	2016-02-25	6	This document aims to provide interim guidance on the case definition of GBS and strategies to manage the syndrome, in the context of Zika virus and its potential association with GBS. This document is intended to inform the development of local clinical protocols and health policies related to the care of patients with GBS.	6	This document aims to provide interim guidance on the case definition of GBS and strategies to manage the syndrome, in the context of Zika virus and its potential association with GBS. This document is intended to inform the development of local clinical protocols and health policies related to the care of patients with GBS... These criteria were developed to standardize collection and assessment…	6	Criteria met	18	5	Missing: Description of each member's role in the guideline development group	1	No information	6	The primary audience for this guidance are health care professionals including family medicine physicians, general practitioners, neurologists, emergency medicine physicians, critical care physicians and nurses. This guidance may also be used by those responsible for developing local and national health protocols and policies, and policy-makers in regions affected by Zika virus transmission.	12	1	No information	1	No information	1	No information	1	No information	1	No information	1	No information	1	No information	6	These recommendations have been produced under emergency procedures and will remain valid until August 2016. The Departments of Mental Health and Substance Abuse at WHO Geneva will be responsible for reviewing this guideline before or at that time, and updating it as appropriate.	13	6	Criteria met	2	Intravenous immunoglobulin therapy or therapeutic plasma exchange should be provided to GBS patients who are unable to walk or who have rapidly progressive symptoms.	5	Specific recommendations grouped together; Missing: description of recommendations in a summarized box, typed in bold, underlined, or presented as flow charts or algorithms	13	1	No information
	Identification and management of Guillain-Barre syndrome in the context of Zika virus	4	#2/2			6	2	WHO/ZIKV/MOC/16.4 Rev.1	2016-08-18	6	This guidance provides an overview of current knowledge pertaining to the clinical assessment and management of patients with GBS in the context of Zika virus infection… It includes narrative summaries of recent evidence underpinning the recommendations for assessment and management of GBS and provides remarks concerning implementation.	6	This guidance provides an overview of current knowledge pertaining to the clinical assessment and management of patients with GBS in the context of Zika virus infection… It includes narrative summaries of recent evidence underpinning the recommendations for assessment and management of GBS and provides remarks concerning implementation.	6	This guidance is relevant to all children and adults with GBS in areas with Zika virus transmission.	18	5	Missing: Description of each member's role in the guideline development group	1	No information	6	The primary audience for this guidance is health care professionals providing care to GBS patients including general practitioners, emergency and intensive care providers, neurologists and paediatricians. This guidance may also be used by local and national policy-makers and those responsible for implementing care guidelines in regions affected by Zika virus transmission.	12	6	Criteria met, see section 5.1.1	1	No information	5	Criteria met	5	Criteria met in section 5.1.3	5	Criteria met e.g. section 3.3.1	6	Criteria met	1	No information	6	These recommendations were produced under WHO emergency procedures and will remain valid until December 2016, unless new evidence emerges. The Department of Mental Health and Substance Abuse at WHO Geneva is responsible for reviewing this guidance and updating it as appropriate as new evidence emerges.	35	6	Criteria met	6	Criteria met e.g. section 3.3.1	6	Criteria met	18	3	Identification of factors to consider, e.g 'The total length of time spent in inpatient care should be based on clinical evaluation and include factors such as clinical course, severity of symptoms, complications, and availability of follow-up care.'
	Breastfeeding in the context of Zika virus	5	#1/3			5	2	1 WHO/ZIKV/MOC/16.5	2016-02-25	6	The purpose of this document is to provide interim recommendations to guide breastfeeding practices in the context of Zika virus.	6	This document is intended to be used by governments, ministries of health, policy makers, and health care workers to provide guidance on breastfeeding in the context of Zika virus. It may also be used to inform communication to the general public.	6	The purpose of this document is to provide interim recommendations to guide breastfeeding practices in the context of Zika virus.	18	4	Missing: Expertise, Description of each member's role in the guideline development group	1	No information	6	This document is intended to be used by governments, ministries of health, policy makers, and health care workers to provide guidance on breastfeeding in the context of Zika virus. It may also be used to inform communication to the general public.	11	1	No information	1	No information	3	Section 2.3 Research gaps	1	No information	5	Criteria met in section 2.2	5	Criteria met	5	Section 3.1 and 3.2	6	This interim guidance has been produced under emergency procedures and will remain valid until August 2016, or until recommendations informed by a systematic review of evidence are produced (expected in March 2016). The Department of Nutrition for Health and Development, WHO Geneva, will be responsible for reviewing this guideline at that time, and updating it as appropriate.	27	6	Criteria met	1	No information	5	Specific recommendations grouped together; Missing: description of recommendations in a summarized box, typed in bold, underlined, or presented as flow charts or algorithms	12	2	Research gaps mentioned
	Infant feeding in areas of Zika virus transmission (Summary of rapid advice guideline)	5	#2/3			6	2	1 WHO/ZIKV/MOC/16.6	2016-06-29	6	...provide guidance on infant feeding in regions affected by transmission of Zika virus.	6	Criteria met	6	Criteria met	18	5	Missing: Description of each member's role in the guideline development group	1	No information	6	This document is intended to be used by governments including ministries of health, policy makers, and healthcare workers to provide guidance on infant feeding in regions affected by transmission of Zika virus. It may also be used to inform communication to the general public.	12	5	Criteria met	6	Criteria met, see section 3.1	4	Section 3.1	5	Criteria met	5	Criteria met in section 2.2	5	Criteria met	5	Criteria met	6	This guideline was produced in response to a public health emergency and followed a rapid-advice framework. The WHO steering group will continue to follow the research development in the area of infant feeding, especially in the context of the Zika virus outbreak. The steering group will meet at or before six months from publication of the guideline, to review any new data and determine whether a…	41	6	See section 2.1	1	No information	5	Specific recommendations grouped together; Missing: description of recommendations in a summarized box, typed in bold, underlined, or presented as flow charts or algorithms	12	4	See section 2.3
	Infant Feeding in Areas of Zika Virus Transmission	5	#3/3			6	1; 978 92 4 154966 0	2	2016-06-29	6	The purpose of this guideline is to provide a recommendation to guide governments, ministries of health, policy-makers and health-care workers in regions affected by transmission of Zika virus, in the development of local and national protocols and policies on infant feeding, including breastfeeding practices in areas of Zika virus transmission, and their implementation. It may also be used to in…	6	Annex 1: In infants or young children not infected with Zika virus, does breastfeeding (any or exclusive) from a lactating woman infected with Zika virus, compared to not breastfeeding, result in Zika virus transmission to the infant or young child?	6	Annex 1: Any women who are breastfeeding, directly from the breast or expressing breast milk, with suspected, probable or confirmed Zika virus infection. This includes lactating participants who are currently breastfeeding or not, as well as those who were breastfeeding prior to a presumptive diagnosis of Zika virus infection.	18	5	Missing: Description of each member's role in the guideline development group	1	No information	6	The primary audiences are governments, ministries of health, policy-makers and health-care workers in regions affected by transmission of Zika virus. It may also be used to inform communication to the general public.	12	5	Missing: search terms	6	Criteria met, see 'Summary of current evidence' on P.5	6	Annex 4	6	See P.11 (Scope of guideline, evidence appraisal and decision-making) and Annex 3	6	Annex 3 and 4	5	Criteria met	5	Criteria met	6	See P.12	45	6	Criteria met	1	No information	5	Specific recommendations grouped together; Missing: description of recommendations in a summarized box, typed in bold, underlined, or presented as flow charts or algorithms	12	5	See Remarks on P.7 and ethical and quity considerations on P.9
	Risk communication in the context of Zika virus	6	#1/1			5	2	WHO/ZIKV/RCCE/16.1	2016-03-01	6	This interim guidance should be used as a reference for communicators from a range of sectors to align with ongoing Zika virus communication efforts.	6	Criteria met	6	In this uncertainty, effective communication strategies should be implemented to enable people to take the best informed decisions about protecting themselves, their families and communities.	18	4	Missing: Expertise, Description of each member's role in the guideline development group	1	No information	6	This interim guidance is intended to be used by risk and health communication managers, staff and volunteers at global, regional or country level; communications professionals; anthropologists; sociologists; healthcare providers; hospital administrators; community leaders; programme managers; and policymakers.	11	1	No information	1	No information	1	No information	1	No information	2	supporting data for possible sexual transmission of Zika virus but lack of report of benefits/harms/side effects/risks	1	No information	4	See sections 3.1 and 3.2	6	See section 3.4	17	6	See section 2.2	1	No information	5	Specific recommendations grouped together; Missing: description of recommendations in a summarized box, typed in bold, underlined, or presented as flow charts or algorithms	12	3	See section 2.2
	Pregnancy management in the context of Zika virus	7	#1/2			5	2	WHO/ZIKV/MOC/16.2	2016-03-02	6	Section 1.2	6	Section 1.2 and 1.3	6	Section 1.3	18	4	Missing: Expertise, Description of each member's role in the guideline development group	1	No information	6	Section 1.4	11	1	No information	1	No information	1	No information	2	Section 3.2	2	Section 2.4 sensitivity and specificity of detection methods	1	No information	1	No information	6	Section 3.4	15	6	Criteria met	2	Section 2.4 and annex 1	5	Specific recommendations grouped together; Missing: description of recommendations in a summarized box, typed in bold, underlined, or presented as flow charts or algorithms	13	2	...In view of the potential burden on currently available local health resources, WHO does not at this time recommend testing all pregnant women in areas of Zika virus transmission
	Pregnancy management in the context of Zika virus infection	7	#2/2			6	2	WHO/ZIKV/MOC/16.2 Rev.1	2016-05-13	6	This guidance is intended to inform the development of national and local clinical protocols and health policies that relate to pregnancy care in the context of Zika virus transmission.	6	Criteria met	6	The guidance is relevant to all pregnant women residing in areas of Zika virus transmission, particularly for pregnant women suspected of being at risk of, or diagnosed with Zika virus infection. It is also applicable to pregnant women with possible Zika virus exposure through travel to an area with active Zika virus transmission or unprotected sexual contact with an infected partner. It does not…	18	4	Annex 3; Missing: Expertise, Description of each member's role in the guideline development group	1	No information	6	The primary audience for this guidance includes health professionals who are directly providing care to pregnant women including general practitioners, obstetricians, midwives and nurses. The guidance may also be used by those responsible for developing national and local health protocols and policies, as well as managers of maternal and child health programmes, especially in regions with unusual…	11	6	Section 2.1	6	Section 2.1	6	See summary of evidence boxes under respective sections	4	Section 2.2	6	See summary of evidence boxes under respective sections	6	Criteria met	4	Section 2.2 and Annex 3	6	Section 5	44	6	See respective sections	6	Annex 1 and 2	5	Specific recommendations grouped together; Missing: description of recommendations in a summarized box, typed in bold, underlined, or presented as flow charts or algorithms	17	4	Example: section 3.2.2
	Laboratory testing for ZIka virus	8	#1/2			5	2	WHO/ZIKV/LAB/16.1	2016-03-23	6	This document provides guidance on current testing strategies for Zika virus infection.	6	Criteria met	6	Criteria met	18	4	Missing: Expertise, Description of each member's role in the guideline development group	1	No information	6	This interim guidance is for use by staff of laboratories testing for Zika virus infection and for clinical practitioners and public health professionals providing clinical management or surveillance.	11	1	No information	1	No information	1	No information	1	No information	4	See sections 2.2 and 2.4	1	No information	1	No information	2	See section 1.1	12	5	Section 2.2 and annex 1	6	Sections 2.1 and 2.2	1	No information	12	2	groups prioritized due to cost
	Psychosocial support for pregnant women and for families with microcephaly and other neurological complications in the context of Zika virus	9	#1/1			5	2	WHO/ZIKV/MOC/16.6	2016-02-26	6	This document describes guidance for a supportive response by healthcare providers (e.g. physicians, nurses), focusing primarily on women affected by Zika virus infection during pregnancy and their families, for their mental health and psychosocial needs.	6	Criteria met	6	This guidance for healthcare providers suggests strategies that can be helpful when consulting with the following groups of women and their families: 􀁸 Pregnant women with suspected or confirmed Zika virus infection 􀁸 Pregnant women who know they carry a child with suspected microcephaly 􀁸 Caregivers and families of an infant with microcephaly	18	5	Missing: Expertise	1	No information	6	This document describes guidance for a supportive response by healthcare providers (e.g. physicians, nurses), focusing primarily on women affected by Zika virus infection during pregnancy and their families, for their mental health and psychosocial needs. Healthcare workers need to collaborate with colleagues in other sectors (e.g. social work, education) for a coordinated mental health and psych…	12	1	No information	1	No information	1	No information	1	No information	1	No information	2	Some linked to references	2	A list of peer reviewers provided	1	No information	10	6	Criteria met	4	Example: Box 2	6	Criteria met	16	3	P.6 'stigma is a concern', P.7 'health care providers may not communicate well…', P.12 misconception 'A commonly held myth is that alcohol is helpful for mental health'
	Monitoring and managing insecticide resistance in Aedes populations	10	#1/1			5	2	WHO/ZIKV/VC/16.1	2016-03-08	6	This document summarizes WHO test procedures for the detection of insecticide resistance in Aedes larvae and adults including insect growth regulators (IGRs) and Bti products. It also outlines strategies to manage insecticide resistance in countries facing Zika virus and other viruses transmitted by this species of mosquito.	6	Criteria met	6	Criteria met	18	4	Missing: Expertise, Description of each member's role in the guideline development group	1	No information	6	This document is for qualified entomologists at national and sub-national level who are responsible for evaluating the susceptibility status of local Aedes populations.	11	1	No information	1	No information	1	No information	1	No information	2	Section 'Managing insecticide resistance'	1	No information	1	No information	1	No information	9	6	Criteria met	5	Criteria met in Section 'Managing insecticide resistance':	5	Specific recommendations grouped together; Missing: description of recommendations in a summarized box, typed in bold, underlined, or presented as flow charts or algorithms	16	3	P.5 and P.9 logistical challenges
	Protecting the health and safety of workers in emergency vector control of Aedes mosquitoes	11	#1/1			5	2	WHO/ZIKV/VC/16.3	2016-03-10	6	This document provides recommendations on essential measures to protect the health and safety of operators and other persons involved in emergency vector control of Aedes spp. mosquitoes, including space spraying of insecticides, larvicide application and, in some cases, indoor residual spraying.	6	This document provides recommendations on essential measures to protect the health and safety of operators and other persons involved in emergency vector control of Aedes spp. mosquitoes, including space spraying of insecticides, larvicide application and, in some cases, indoor residual spraying.	6	The protection of the health and safety of workers involved in insecticide spraying requires a combination of measures for collective and personal protection and medical supervision.	18	4	Missing: Expertise, Description of each member's role in the guideline development group	1	No information	6	It is intended to be used by vector control managers and operators, public health workers, medical professionals, district health officers and ministries of health.	11	1	No information	1	No information	1	No information	1	No information	4	Section 'Management of acute poisonin gwith insecticides'	3	Some linked to references	1	No information	1	No information	13	6	Criteria met	6	Criteria met	5	Specific recommendations grouped together; Missing: description of recommendations in a summarized box, typed in bold, underlined, or presented as flow charts or algorithms	17	1	No information
	Entomological Surveillance for Aedes spp.	12	#1/1			5	2	WHO/ZIKV/VC/16.2	2016-03-15	6	This document describes selected sampling methods that can be used to conduct surveillance of Aedes mosquitoes, pupae and oviposition.	6	Criteria met	6	Criteria met	18	4	Missing: Expertise, Description of each member's role in the guideline development group	1	No information	6	It is intended for qualified entomologists at national and sub-national level who are responsible for the surveillance of local Aedes populations.	11	1	No information	1	No information	1	No information	1	No information	1	No information	1	No information	1	No information	1	No information	8	6	Criteria met	6	Criteria met	5	Specific recommendations grouped together; Missing: description of recommendations in a summarized box, typed in bold, underlined, or presented as flow charts or algorithms	17	2	Practicality, labor-intensiveness considered
	Surveillance for Zika virus infection, microcephaly and Guillan-Barre syndrome	13	#1/1			5	2	1 WHO/ZIKV/SUR/16.2 Rev.1	2016-04-07	6	This document provides interim recommendations for the surveillance of Zika virus infection, microcephaly and Guillain-Barré syndrome, in four different contexts and describes reporting requirements to WHO.	6	Criteria met	6	Criteria met	18	4	Missing: Expertise, Description of each member's role in the guideline development group	1	No information	6	This document is intended to be used by public health authorities and policy makers responsible for communicable disease surveillance and control in order to guide national surveillance strategies and reporting in the context of Zika virus.	11	1	No information	1	No information	1	No information	2	Section 6.2	1	No information	1	No information	4	Sections 6.1 and 6.2	6	Section 6.4	17	6	Criteria met	6	Criteria met	5	Specific recommendations grouped together; Missing: description of recommendations in a summarized box, typed in bold, underlined, or presented as flow charts or algorithms	17	1	No information
[truncated: 15 more columns]

## Sheet: Reviewer 4
	WHO Zika virus guidelines: 2016
				Extractor		Publication information				Domain 1: Scope and purpose						Rev4Dom1	Domain 2: Stakeholder involvement						Rev4Dom2	Domain 3: Rigour of development																Rev4Dom3	Domain 4: Clarity of presentation						Rev4Dom4	Domain 5: Applicability
	Title (with link to URL)	Document Cluster	Update #	Extractor initials	Extraction Date	IP Category	ISBN	WHO reference no.	Date of publication	1. The overall objective(s) of the guideline is (are) specifically described.		2. The health question(s) covered by the guideline is (are) specifically described.		3. The population (patients, public, etc.) to whom the guideline is meant to apply is specifically described.			4. The guideline development group includes individuals from all relevant professional groups.		5. The views and preferences of the target population (patients, public, etc.) have been sought.		6. The target users of the guideline are clearly defined.			7. Systematic methods were used to search for evidence.		8. The criteria for selecting the evidence are clearly described.		9. The strengths and limitations of the body of evidence are clearly described.		10. The methods for formulating the recommendations are clearly described.		11. The health benefits, side effects, and risks have been considered in formulating the recommendations.		12. There is an explicit link between the recommendations and the supporting evidence.		13. The guideline has been externally reviewed by experts prior to its publication.		14. A procedure for updating the guideline is provided.			15. The recommendations are specific and unambiguous.		16. The different options for management of the condition or health issue are clearly presented.		17. Key recommendations are easily identifiable.			18. The guideline describes facilitators and barriers to its application.
	WHO Zika Web-site	Related documents (updates, summary, adaptations) within a cluster designated by letter	i.e. #1/2			1. Preexisting document 2. Prexisting document update 3. Adapted preexisting document 4. Adapted prexisting document update 5. De novo document 6. De novo document update 7. Adapted de novo document 8. Adapted de novo update document 9. Developed by external organization	1- Y + value 2- NR	1- Y + value 2- NR		Please indicate on a scale of 1 (strongly disagree) to 7 (strongly agree).	Please provide comments.	Please indicate on a scale of 1 (strongly disagree) to 7 (strongly agree).	Please provide comments.	Please indicate on a scale of 1 (strongly disagree) to 7 (strongly agree).	Please provide comments.		Please indicate on a scale of 1 (strongly disagree) to 7 (strongly agree).	Please provide comments.	Please indicate on a scale of 1 (strongly disagree) to 7 (strongly agree).	Please provide comments.	Please indicate on a scale of 1 (strongly disagree) to 7 (strongly agree).	Please provide comments.		Please indicate on a scale of 1 (strongly disagree) to 7 (strongly agree).	Please provide comments.	Please indicate on a scale of 1 (strongly disagree) to 7 (strongly agree).	Please provide comments.	Please indicate on a scale of 1 (strongly disagree) to 7 (strongly agree).	Please provide comments.	Please indicate on a scale of 1 (strongly disagree) to 7 (strongly agree).	Please provide comments.	Please indicate on a scale of 1 (strongly disagree) to 7 (strongly agree).	Please provide comments.	Please indicate on a scale of 1 (strongly disagree) to 7 (strongly agree).	Please provide comments.	Please indicate on a scale of 1 (strongly disagree) to 7 (strongly agree).	Please provide comments.	Please indicate on a scale of 1 (strongly disagree) to 7 (strongly agree).	Please provide comments.		Please indicate on a scale of 1 (strongly disagree) to 7 (strongly agree).	Please provide comments.	Please indicate on a scale of 1 (strongly disagree) to 7 (strongly agree).	Please provide comments.	Please indicate on a scale of 1 (strongly disagree) to 7 (strongly agree).	Please provide comments.		Please indicate on a scale of 1 (strongly disagree) to 7 (strongly agree).	Please provide comments.
	Prevention of potential sexual transmission of Zika virus	1	#1/3		2017-01-01	5	2	1 WHO/ZIKV/MOC/16.1	2016-02-18	6	To provide advice on the prevention of potential sexual transmission of Zika virus.	3	About the sexual transmission of Zika virus	5	the general public	14	4	The guideline reported the names, institutions and locations of members of a guideline development group, but not reported the discipline/content expertise and roles in guideline development.	1	no information	7	to be used by health care workers and policy makers to provide guidance on appropriate sexual practices in the context of Zika virus	12	4	The guideline reported the search source (MEDLINE) and several search terms.	1	no information	2	The guideline provided the study design included in body of evidence.	4	The guideline reported the consensus methods but not detailed consensus results.	1	no information	5	The guideline reported the current evidence and provide recommendations based on these evidence and other literature.	1	no information	5	The guideline reported the update plan and valid time, but not detailed update process and methods	23	6	The recommendations are specific and unambiguous	6	It provided different options, e.g. adopting safer sexual practices or abstaining from sexual activity.	7	The recommendations are put in one section.	19	1	no information
	Prevention of potential sexual transmission of Zika virus	1	#2/3		2017-01-01	6	2	1 WHO/ZIKV/MOC/16.1 Rev.2	2016-06-07	6	to provide advice on the prevention of sexual transmission of Zika virus	3	About the sexual transmission of Zika virus	5	the general public	14	4	The guideline reported the names, institutions and locations of members of a guideline development group, but not reported the discipline/content expertise and roles in guideline development.	1	no information	7	to be used by health care workers and policy makers to provide guidance on appropriate sexual practices in the context of Zika virus	12	4	The guideline reported the search source (MEDLINE) and several search terms.	2	No information but we can judge that the guideline included all types on sexual transmission of Zika virus and presence of Zika virus in semen.	2	The guideline provided the study design included in body of evidence.	3	The guideline reported the consensus methods but not detailed consensus results.	1	no information	5	The guideline reported the current evidence and provide recommendations based on these evidence and other literature.	1	no information	5	The guideline reported the update plan and valid time, but not detailed update process and methods	23	6	The recommendations are specific and unambiguous	6	There are different options for different populations. It provided different options, e.g. adopting safer sexual practices or abstaining from sexual activity.	7	The recommendations are put in one section.	19	1	no information
	Prevention of sexual transmission of Zika virus	1	#3/3		2017-01-02	6	2	WHO/ZIKV/MOC/16.1 Rev.3	2016-09-06	6	to provide advice on the prevention of sexual transmission of Zika virus.	3	About the sexual transmission of Zika virus	5	the general public	14	4	The guideline reported the names, institutions and locations of members of a guideline development group, but not reported the discipline/content expertise and roles in guideline development.	1	no information	7	to be used by health care workers and policy makers to provide guidance on appropriate sexual practices in the context of Zika virus	12	4	The guideline reported the search source (MEDLINE) and several search terms.	2	No information but we can judge that the guideline included all types on sexual transmission of Zika virus and presence of Zika virus in semen.	2	The guideline provided the study design included in body of evidence.	3	The guideline reported the consensus methods but not detailed consensus results.	3	some recommendations mentioned the benefits.	5	The guideline reported the current evidence and provide recommendations based on these evidence and other literature.	1	no information	5	The guideline reported the update plan and valid time, but not detailed update process and methods	25	6	The recommendations are specific and unambiguous	6	There are different options for different populations in different situations. It provided different options, e.g. adopting safer sexual practices or abstaining from sexual activity.	7	The recommendations are put in one section.	19	1	no information
	Maintaining a safe and adequate blood supply during Zika virus outbreaks	2	#1/1		2017-01-03	5	2	1 WHO/ZIKV/HS/16.1	2016-02-19	4	This guidance is intended for use by national health authorities and blood transfusion services, to provide a generic basis on which guidelines applicable to their own circumstances and local context may be developed.	3	Maintaining safe and adequate blood supplies in countries with ongoing Zika virus transmission/Measures for blood transfusion services in countries without active Zika virus transmission	1	no information	8	2	The guideline just reported the development institutions, no information about the individuals.	1	no information	6	for use by national health authorities and blood transfusion services, to provide a generic basis on which guidelines applicable to their own circumstances and local context may be developed.	9	1	no information	1	no information	1	no information	3	recommendations are drawn from best practice during outbreaks of other mosquito-borne virus diseases	6	Some recommendations considered the benefits, risks and the balance of them.	5	The guideline reported the current evidence and provide recommendations based on these evidence and other literature.	3	Drafts of this interim guidance were circulated for feedback to external experts with recognized expertise and interest in the field, including……	4	The guideline reported the update statement and valid time, but not detailed update process and methods	24	6	The recommendations are specific and unambiguous	5	There are different options for different areas.	7	The recommendations are put in one section.	18	2	The guideline reported some barriers such as some devices／technology are not available.
	Assessment of infants with microcephaly in the context of Zika virus	3	#1/3		2017-01-03	5	2	1 WHO/ZIKV/MOC/16.3 Rev.1	2016-03-04	5	This document aims to provide interim guidance on standard measurement of head circumference, growth reference standards, clinical assessment and investigations required to establish a diagnosis of microcephaly and if any neurological abnormalities are associated.	5	about the assessment of infants with microcephaly in the context of Zika virus	2	about infants or baby	12	5	The guideline reported the names, institutions and locations of all members of a guideline development group, and the discipline/content expertise and roles of some members.	1	no information	7	It reported the primary and other potential audience and indicatedthat how the guideline may be used by its target audience.	13	1	no information	1	no information	1	no information	5	It reported the guidance development methods in one section.	1	no information	2	It just reported some references in the recommendations.	2	It reported the review process and did not indicate the review is external review.	4	The guideline reported the update statement and valid time, but not detailed update process and methods	17	5	The recommendations are specific and unambiguous. And it also reported the purpose and populations of recommendation.	5	There are different options for neonates with different head circumferences.	7	The recommendations are put in one section.	17	1	no information
	Screening, assessment and management of neonates and infants with complications associate with Zika virus exposure in utero	3	#2/3		2017-01-03	6	2	1 WHO/ZIKV/MOC/16.3 Rev.2	2016-06-30	7	see "1.2 Objectives"	5	see "1.2 Objectives and 1.3 Scope"	4	all neonates born to women residing in areas of active Zika virus transmission, particularly those women with suspected or confirmed Zika virus infection during pregnancy	16	7	see "4.1.2 Guideline Development Group" and "4.3 Acknowledgements"	3	It considered "likely values and preferences of health workers and communities related to the recommended interventions in different settings" in finalization of recommendations.	7	It reported the primary and other potential audience and indicatedthat how the guideline may be used by its target audience.	17	7	see "4.1.1 Evidence retrieval, assessment and synthesis"	3	It reported the inclusion and exclusion results based on the research focus.	1	no information	7	see "4.1.3 Finalization of recommendations"	4	It considered desirable and undesirable effects of these recommendations.	6	It reported narrative summaries of recent evidence underpinning the recommendations.	3	It reported the external review purpose but did not report the reviewers and review process and results.	5	The guideline reported the update statement and valid time, and mentioned update methods in simple way.	36	6	The recommendations are specific and unambiguous. And it also reported the purpose and populations of recommendation.	5	There are different options for different situations.	7	The recommendations are put in one section.	18	5	It reported operational considerations for implementation.
	Screening, assessment and management of neonates and infants with complications associate with Zika virus exposure in utero	3	#3/3		2017-01-07	6		WHO/ZIKV/MOC/16.3/Rev3	2016-08-30	7	see "1.2 Objectives"	5	see "1.2 Objectives and 1.3 Scope"	4	all neonates born to women residing in areas of active Zika virus transmission, particularly those women with suspected or confirmed Zika virus infection during pregnancy	16	7	see "4.1.2 Guideline Development Group" and "4.3 Acknowledgements"	3	It considered "likely values and preferences of health workers and communities related to the recommended interventions in different settings" in finalization of recommendations.	7	It reported the primary and other potential audience and indicatedthat how the guideline may be used by its target audience.	17	7	see "4.1.1 Evidence retrieval, assessment and synthesis"	3	It reported the inclusion and exclusion results based on the research focus.	1	no information	7	see "4.1.3 Finalization of recommendations"	4	It considered desirable and undesirable effects of these recommendations.	6	It reported narrative summaries of recent evidence underpinning the recommendations.	3	It reported the external review purpose but did not report the reviewers and review process and results.	5	The guideline reported the update statement and valid time, and mentioned update methods in simple way.	36	6	The recommendations are specific and unambiguous. And it also reported the purpose and populations of recommendation.	5	There are different options for different situations.	7	The recommendations are put in one section.	18	5	It reported operational considerations for implementation.
	Identification and management of Guillain-Barré syndrome in the context of Zika virus	4	#1/2		2017-01-07	5	2	1 WHO/ZIKV/MOC/16.4	2016-02-25	5	see"1.1 Background"	5	about the Identification and management of Guillain-Barré syndrome in the context of Zika virus	2	patients with GBS	12	6	The guideline reported the names, discipline/content expertise, institutions and locations of all members of a guideline development group.	1	no information	7	It reported the primary and other potential audience and indicatedthat how the guideline may be used by its target audience.	14	1	no information	1	no information	1	no information	5	It reported the guidance development methods in one section.	1	no information	2	It just reported some references in the recommendations.	2	It reported the review process and did not indicate the review is external review.	4	The guideline reported the update statement and valid time, but not detailed update process and methods	17	5	The recommendations are specific and unambiguous. And it also reported the purpose and populations of recommendation.	3	There are some specific options for different GBS patients.	7	The recommendations are put in one section.	15	3	some recommendations had "if available", which could be indicated that there might have some barriers.
	Identification and management of Guillain-Barre syndrome in the context of Zika virus	4	#2/2		2017-01-07	6	2	WHO/ZIKV/MOC/16.4 Rev.1	2016-08-18	7	1.2 Rationale and objectives	5	1.3 Scope of the guidance	5	all children and adults with GBS in areas with Zika virus transmission.	17	7	5.1.2 Guideline development group and 5.2 Acknowledgements	3	Draft recommendations included considerations of values and preferences related to the recommended interventions in different settings	7	1.4 Target audience	17	7	5.1.1 Evidence retrieval, assessment and synthesis	4	it reported the research types and contents. See in "5.1.1 Evidence retrieval, assessment and synthesis"	3	It assessed the quality of evidence.	7	5.1.3 Finalization of recommendations	4	Draft recommendations included considerations of desirable and undesirable effects of the proposed intervention.	6	It reported narrative summaries of recent evidence underpinning the recommendations.	1		4	The guideline reported the update statement and valid time, but not detailed update process and methods	36	6	The recommendations are specific and unambiguous.	3	There are some specific options for GBS patients with special situations.	7	The recommendations are put in one section.	16	5	It reported remarks concerning implementation.
	Breastfeeding in the context of Zika virus	5	#1/3		2017-01-08	5	2	1 WHO/ZIKV/MOC/16.5	2016-02-25	4	The purpose of this document is to provide interim recommendations to guide breastfeeding practices in the context of Zika virus	3	breastfeeding practices in the context of Zika virus	2	the infant and mother	9	4	3.1 Acknowledgements.	1	no information	7	1.2 Target audience	12	1	no information	1	no information	1	no information	5	3.2 Guidance development methods	3	it considered the benefits of breastfeedinand potential risks.	3	the recommendations were developed based on the available evidence,	4	A draft of this interim guidance was developed by an internal steering group of WHO staff and circulated for feedback to the expert group. ……Declarations of interest were collected from all external contributors to this guidance.	4	The guideline reported the update statement and valid time, but not detailed update process and methods	22	5	The recommendations are specific and unambiguous. And it also reported the purpose and populations of recommendation.	4	There are some specific options for different mothers and infants.	7	The recommendations are put in one section.	16	3	some recommendations need "skilled support", which could be indicated that there might have some barriers.
	Infant feeding in areas of Zika virus transmission (Summary of rapid advice guideline)	5	#2/3		2017-01-08	6	2	1 WHO/ZIKV/MOC/16.6	2016-06-29	1	no information	3	Infant feeding in areas of Zika virus transmission	3	Infants born to mothers with suspected, probable or confirmed Zika virus infection, or who reside in or have travelled to areas of ongoing Zika virus transmission	7	6	4.1 Acknowledgements and 4.2 Guideline development group	4	the guideline development group felt that there was minor variability in the values and preferences around breastfeeding in the context of Zika virus. Mothers and caregivers……	7	1.2 Target audience	17	4	3. Summary of available evidence	2	3. Summary of available evidence	2	4.3 Scope of the guideline, evidence appraisal and decision-making	3	4.3 Scope of the guideline, evidence appraisal and decision-making	4	2.2 Rationale	5	3. Summary of available evidence	3	Five experts served as technical peer-reviewers of the draft guideline. In "4.4 Management of competing interests", we can refer it as external review	6	4.5 Plans for updating the guideline	29	5	The recommendation is specific and unambiguous. And it also reported the purpose and populations of recommendation.	1	there is only one recommendation	7	The recommendation is put in one section.	13	4	It present considerations for implementation of the recommendation.
	Infant Feeding in Areas of Zika Virus Transmission	5	#3/3		2017-01-08	6	1; 978 92 4 154966 0	2	2016-06-29	7	see "Purpose of the guideline"	7	ANNEX 1. Question in population, intervention, control, outcomes (PICO) format	5	mothers and newborn infants (also see "ANNEX 1")	19	7	ANNEX 5-10	6	see "ANNEX 3. Summary of the considerations of the guideline development group –Zika virus and infant feeding for determining the strength of the recommendation"	4	see "scope and purpose"	17	5	see "Available evidence"	5	see "Available evidence"	7	ANNEX 4. GRADE summary of findings table	7	"Guideline development methodology "and "Guideline development process"	7	ANNEX 3 and ANNEX 4	7	see "rationale" in "recommendation" and ANNEX 3 and ANNEX 4	5	peer review and external review	7	see "Plans for updating the guideline"	50	5	The recommendation is specific and unambiguous. And it also reported the purpose and populations of recommendation.	1	there is only one recommendation	7	The recommendation is put in one section.	13	5	see "Dissemination" and "Implementation"
	Risk communication in the context of Zika virus	6	#1/1		2017-01-14	5	2	WHO/ZIKV/RCCE/16.1	2016-03-01	3	This document provides interim guidance for effective risk communication around Zika virus transmission and potential complications.	3	risk communication in the context of Zika virus	4	In the context of Zika virus, those at risk are people living in areas with transmission, as well as people who travel to those areas.	10	3	3.1 Acknowledgements	1	no information	4	1.2 Target audience. But it did not report how the guideline may be used by its target audience.	8	1	no information	1	no information	1	no information	3	3.2 Guidance development methods	1	no information	3	This guidance was developed using existing resources and guidance on best practice……	4	The following external experts reviewed the document and provided substantial input……	4	3.4 Review date. The guideline reported the update statement and valid time, but not detailed update process and methods	18	5	The recommendations are specific and unambiguous.	5	It reported the different recommendations for different people and different situations. It also provide many options.	7	The recommendation is put in one section.	17	1	no information
	Pregnancy management in the context of Zika virus	7	#1/2		2017-01-14	5	2	WHO/ZIKV/MOC/16.2	2016-03-02	5	The aim of this document is to provide interim guidance for interventions to reduce the risk of maternal Zika virus infection and to manage potential complications during pregnancy.	4	1.2 Rationale and objectives and 1.3 Scope of the guidance	5	all pregnant women residing in areas of Zika virus transmission, and particularly for pregnant women suspected of being at risk of, or diagnosed with Zika virus infection.	14	3	3.1 Acknowledgements	1	no information	7	1.4 Target audience	11	2	The guideline development process consisted of rapid literature search and retrieval of evidence	1	no information	2	The guideline development process consisted of assessment and synthesis of available evidence;	3	3.2 Guidance development methods	3	Some recommendations considered the benefits, risks and the balance of them.	4	This guidance is based on the best available research evidence……aand see "2. Recommended practices"	1	no information	4	3.4 Review date	20	5	The recommendations are specific and unambiguous.	5	It reported different options.	6	see "2. Recommended practices"	16	2	some recommendations need some resources.
	Pregnancy management in the context of Zika virus infection	7	#2/2		2017-01-14	6	2	WHO/ZIKV/MOC/16.2 Rev.1	2016-05-13	5	1.2 Rationale and objectives	4	1.2 Rationale and objectives and 1.3 Scope of the guidance	6	1.3 Scope of the guidance	15	6	6. Acknowledgements and Annex 3	3	To formulate the recommendations, the GDG considered the values and preferences of persons affected by the guidance	7	1.4 Target audience	16	4	2.1 Evidence retrieval, assessment and synthesis	2	2.1 Evidence retrieval, assessment and synthesis	1	No formal grading of the quality of evidence was performed.	4	2.2 Formulation of recommendations	4	To formulate the recommendations, the GDG considered the the balance of desirable and undesirable effects of the interventions	6	3. Evidence and recommended practices	5	External review group and "Before publication, the draft guidance was peer-reviewed to identify any factual……"	6	5. Updating the guidance	32	6	The recommendations are specific and unambiguous.	5	It reported different options.	6	3. Evidence and recommended practices	17	3	Before publication, the draft guidance was peer-reviewed to provide comments on contextual issues and implications for implementation.
	Laboratory testing for ZIka virus	8	#1/2		2017-01-15	5	2	WHO/ZIKV/LAB/16.1	2016-03-23	4	This document provides guidance on current testing strategies for Zika virus infection.	3	Laboratory testing for Zika virus infection	4	The following groups should be prioritized for specimen collection and testing:……	11	3	3.1 Acknowledgements	1	no information	7	This interim guidance is for use by staff of laboratories testing for Zika virus infection and for clinical practitioners and public health professionals providing clinical management or surveillance.	11	1	no information	1	no information	1	no information	1	no information	3	Some recommendations considered the benefits, risks.	2	It just reported some references in the recommendations.	1	no information	2	This document will be reviewed and updated as additional information becomes available.	12	6	The recommendations are specific and unambiguous.	5	It reported different options.	4	2. Interim recommendations	15	3	For some recommendations, it need some reousrces or conditions, such as the equipments, or trained staff.
	Psychosocial support for pregnant women and for families with microcephaly and other neurological complications in the context of Zika virus	9	#1/1		2017-01-15	5	2	WHO/ZIKV/MOC/16.6	2016-02-26	3	This document describes guidance for……	5	This document describes guidance for a supportive response by healthcare providers (e.g. physicians, nurses), focusing primarily on women affected by Zika virus infection during pregnancy and their families, for their mental health and psychosocial needs.	5	following groups of women and their families:……	13	4	Editorial and writing team:……Peer reviewers:……	1	no information	3	healthcare providers (e.g. physicians, nurses)	8	1	no information	1	no information	1	no information	1	no information	3	Some recommendations considered the benefits, risks.	2	It just reported some references in the recommendations.	1	no information	1	no information	11	6	The recommendations are specific and unambiguous.	6	It reported different options.	4	It listed key points and summarized them in a box.	16	2	There are some words such as "If feasible"……
	Monitoring and managing insecticide resistance in Aedes populations	9	#1/1		2017-02-18	5	2	WHO/ZIKV/VC/16.1	2016-03-08	1	no information		This document summarizes ……. It also outlines …….	1	no information	2	2	Acknowledgements	1	no information		This document is for qualified entomologists at national and sub-national level who are responsible for evaluating the susceptibility status of local Aedes populations.	3	1	no information	1	no information	1	no information	1	no information	3	The recommendations considered the benefits and risks of testing.	2	It just reported some references in the recommendations.	1	no information	1	no information	11	6	The recommendations are specific and unambiguous.	3	It reported different options.	4	It listed key points and summarized them in a box.	13	1	no information
	Protecting the health and safety of workers in emergency vector control of Aedes mosquitoes	11	#1/1		2017-02-18	5	2	WHO/ZIKV/VC/16.3	2016-03-10	4	This document provides recommendations on essential measures to protect the health and safety of operators and other persons ……	4	see the "Introduction"	3	operators and other persons involved in ……	11	3	Acknowledgements	1	no information	3	It is intended to be used by vector control managers and operators, public health workers, medical professionals, district health officers and ministries of health.	7	1	no information	1	no information	1	no information	1	no information	2	It reported the benefits.	2	It just reported some references in the recommendations.	1	no information	1	no information	10	6	The recommendations are specific and unambiguous.	4	It reported different options.	3	It listed key points.	13	2	It mentioned "if available" in the recommedations.
	Entomological Surveillance for Aedes spp.	12	#1/1		2017-03-01	5	2	WHO/ZIKV/VC/16.2	2016-03-15	3	This document describes selected sampling methods that can be used to conduct surveillance of Aedes mosquitoes, pupae and oviposition.	3	Entomological surveillance for Aedes spp in the context of Zika virus	1	no information	7	3	Acknowledgements	1	no information	3	It is intended for qualified entomologists at national and sub-national level who are responsible for the surveillance of local Aedes populations.	7	1	no information	1	no information	1	no information	1	no information	1	no information	2	It just reported some references in the recommendations,	1	no information	1	no information	9	4	The recommendations are specific and unambiguous.	4	It reported different options.	3	It listed key points.	11	1	no information
	Surveillance for Zika virus infection, microcephaly and Guillan-Barre syndrome	13	#1/1		2017-03-01	5	2	1 WHO/ZIKV/SUR/16.2 Rev.1	2016-04-07	4	This document provides interim recommendations for the surveillance of Zika virus infection, microcephaly and Guillain-Barré syndrome, in four different contexts and describes reporting requirements to WHO.	3	surveillance of Zika virus infection, microcephaly and Guillain-Barré syndrome……This document does not provide guidance on laboratory investigation [1] or vector surveillance [2].	3	There are four contexts classified according to the risk of occurrence of severe complications or sequelae associated with Zika virus infection, as follows:……	10		6.1 Acknowledgements	1	no information	7	1.2 Target audience	8	1	no information	1	no information	1	no information	3	6.2 Guidance development methods	1	no information	4	It reported the evidence and some references.	5	A draft of this interim guidance was circulated for feedback to an external group of experts, composed of……	5	6.4 Review date	21	4	The recommendations are specific and unambiguous.	4	It reported different options.	4	It reported different options.	12	4	It mentioned "Whenever appropriate and feasible/Whenever appropriate and if resources allow/if possible," in the recommedations.
[truncated: 15 more columns]

## Sheet: AGREE II
No.	Title	Cluster	Update	Date	Rev1Dom1	Rev2Dom1	Rev3Dom1	Rev4Dom1	Obtained	Min	Max	Domain 1: Scope and purpose (%)	Rev1Dom2	Rev2Dom2	Rev3Dom2	Rev4Dom2	Obtained	Min	Max	Domain 2: Stakeholder involvement (%)	Rev1Dom3	Rev2Dom3	Rev3Dom3	Rev4Dom3	Obtained	Min	Max	Domain 3: Rigour of development (%)	Rev1Dom4	Rev2Dom4	Rev3Dom4	Rev4Dom4	Obtained	Min	Max	Domain 4: Clarity of presentation (%)	Rev1Dom5	Rev2Dom5	Rev3Dom5	Rev4Dom5	Obtained	Min	Max	Domain 5: Applicability (%)	Rev1Dom6	Rev2Dom6	Rev3Dom6	Rev4Dom6	Obtained
	OVERALL (med)											65.2778								50								23.9583								77.7778								17.7083
	(1st quartile)											59.7222								43.0556								10.9375								70.8333								6.25
	(3rd quartile)											73.6111								63.8889								51.0417								86.1111								31.25
	(IQR)											13.8889								20.8333								40.1042								15.2778								25
1	Prevention of potential sexual transmission of Zika virus	1	#1/3	2016-02-18	12	8	18	14	52	12	84	55.5556	12	14	12	12	50	12	84	52.7778	14	16	26	23	79	32	224	24.4792	18	21	17	19	75	12	84	87.5	4	4	4	4	16	16	112	0	3	8	7	8	26
2	Prevention of potential sexual transmission of Zika virus	1	#2/3	2016-06-07	12	15	18	14	59	12	84	65.2778	12	15	12	12	51	12	84	54.1667	12	16	31	23	82	32	224	26.0417	18	21	17	19	75	12	84	87.5	4	4	5	5	18	16	112	2.08333	3	8	7	8	26
3	Prevention of potential sexual transmission of Zika virus	1	#3/3	2016-09-06	12	15	18	14	59	12	84	65.2778	13	15	12	12	52	12	84	55.5556	14	16	34	25	89	32	224	29.6875	18	21	17	19	75	12	84	87.5	4	4	5	5	18	16	112	2.08333	3	8	7	8	26
4	Maintaining a safe and adequate blood supply during Zika virus outbreaks	2	#1/1	2016-02-19	11	14	16	8	49	12	84	51.3889	11	14	10	9	44	12	84	44.4444	11	17	26	24	78	32	224	23.9583	20	17	17	18	72	12	84	83.3333	4	5	8	6	23	16	112	7.29167	3	8	7	6	24
5	Assessment of infants with microcephaly in the context of Zika virus	3	#1/3	2016-03-04	15	15	18	12	60	12	84	66.6667	9	15	12	13	49	12	84	51.3889	12	11	16	17	56	32	224	12.5	15	21	17	17	70	12	84	80.5556	4	4	5	6	19	16	112	3.125	13	14	7	13	47
6	Screening, assessment and management of neonates and infants with complications associate with Zika virus exposure in utero	3	#2/3	2016-06-30	15	18	18	16	67	12	84	76.3889	12	18	12	17	59	12	84	65.2778	33	47	42	36	158	32	224	65.625	21	20	18	18	77	12	84	90.2778	12	14	11	21	58	16	112	43.75	5	8	7	8	28
7	Screening, assessment and management of neonates and infants with complications associate with Zika virus exposure in utero	3	#3/3	2016-08-30	17	18	18	16	69	12	84	79.1667	12	18	12	17	59	12	84	65.2778	36	47	43	36	162	32	224	67.7083	21	20	18	18	77	12	84	90.2778	7	15	11	21	54	16	112	39.5833	5	8	7	8	28
8	Identification and management of Guillain-Barré syndrome in the context of Zika virus	4	#1/2	2016-02-25	12	15	18	12	57	12	84	62.5	7	15	12	14	48	12	84	50	12	11	13	17	53	32	224	10.9375	15	21	13	15	64	12	84	72.2222	4	4	5	7	20	16	112	4.16667	13	14	7	13	47
9	Identification and management of Guillain-Barre syndrome in the context of Zika virus	4	#2/2	2016-08-18	12	18	18	17	65	12	84	73.6111	11	18	12	17	58	12	84	63.8889	29	30	35	36	130	32	224	51.0417	17	19	18	16	70	12	84	80.5556	11	12	11	21	55	16	112	40.625	7	8	7	8	30
10	Breastfeeding in the context of Zika virus	5	#1/3	2016-02-25	12	15	18	9	54	12	84	58.3333	7	15	11	12	45	12	84	45.8333	18	27	27	22	94	32	224	32.2917	14	21	12	16	63	12	84	70.8333	7	4	6	7	24	16	112	8.33333	4	8	7	4	23
11	Infant feeding in areas of Zika virus transmission (Summary of rapid advice guideline)	5	#2/3	2016-06-29	13	16	18	7	54	12	84	58.3333	14	16	12	17	59	12	84	65.2778	34	43	41	29	147	32	224	59.8958	15	21	12	13	61	12	84	68.0556	14	10	10	12	46	16	112	31.25	4	8	7	8	27
12	Infant Feeding in Areas of Zika Virus Transmission	5	#3/3	2016-06-29	21	18	18	19	76	12	84	88.8889	15	18	12	17	62	12	84	69.4444	43	56	45	50	194	32	224	84.375	15	21	12	13	61	12	84	68.0556	19	20	15	19	73	16	112	59.375	14	14	12	14	54
13	Risk communication in the context of Zika virus	6	#1/1	2016-03-01	11	14	18	10	53	12	84	56.9444	8	14	11	8	41	12	84	40.2778	13	21	17	18	69	32	224	19.2708	9	19	12	17	57	12	84	62.5	4	4	8	6	22	16	112	6.25	11	14	7	10	42
14	Pregnancy management in the context of Zika virus	7	#1/2	2016-03-02	20	15	18	14	67	12	84	76.3889	8	15	11	11	45	12	84	45.8333	9	25	15	20	69	32	224	19.2708	13	20	13	16	62	12	84	69.4444	4	14	7	8	33	16	112	17.7083	4	8	7	8	27
15	Pregnancy management in the context of Zika virus infection	7	#2/2	2016-05-13	20	18	18	15	71	12	84	81.9444	13	18	11	16	58	12	84	63.8889	37	42	44	32	155	32	224	64.0625	14	20	17	17	68	12	84	77.7778	6	13	11	13	43	16	112	28.125	8	8	7	8	31
16	Laboratory testing for ZIka virus	8	#1/2	2016-03-23	11	15	18	11	55	12	84	59.7222	7	15	11	11	44	12	84	44.4444	9	13	12	12	46	32	224	7.29167	21	20	12	15	68	12	84	77.7778	14	15	8	10	47	16	112	32.2917	10	14	12	10	46
17	Psychosocial support for pregnant women and for families with microcephaly and other neurological complications in the context of Zika virus	9	#1/1	2016-02-26	21	4	18	13	56	12	84	61.1111	7	4	12	8	31	12	84	26.3889	9	8	10	11	38	32	224	3.125	21	21	16	16	74	12	84	86.1111	14	10	10	6	40	16	112	25	2	2	2	2	8
18	Monitoring and managing insecticide resistance in Aedes populations	10	#1/1	2016-03-08	21	14	18	2	55	12	84	59.7222	9	14	11	3	37	12	84	34.7222	8	8	9	11	36	32	224	2.08333	21	21	16	13	71	12	84	81.9444	4	16	11	8	39	16	112	23.9583	2	2	2	2	8
19	Protecting the health and safety of workers in emergency vector control of Aedes mosquitoes	11	#1/1	2016-03-10	21	14	18	11	64	12	84	72.2222	9	14	11	7	41	12	84	40.2778	8	8	13	10	39	32	224	3.64583	15	19	17	13	64	12	84	72.2222	8	4	8	6	26	16	112	10.4167	2	2	2	2	8
20	Entomological Surveillance for Aedes spp.	12	#1/1	2016-03-15	21	14	18	7	60	12	84	66.6667	9	14	11	7	41	12	84	40.2778	8	8	8	9	33	32	224	0.520833	21	18	17	11	67	12	84	76.3889	9	4	7	5	25	16	112	9.375	2	2	2	2	8
21	Surveillance for Zika virus infection, microcephaly and Guillan-Barre syndrome	13	#1/1	2016-04-07	12	15	18	10	55	12	84	59.7222	9	15	11	8	43	12	84	43.0556	10	21	17	21	69	32	224	19.2708	10	21	17	12	60	12	84	66.6667	4	12	12	10	38	16	112	22.9167	5	8	7	6	26
[truncated: 11 more columns]
